# Supplementary material for: Odor quality profile is partially influenced by verbal cues
Source: PLoS One. 2019 Dec 12;14(12):e0226385. doi: 10.1371/journal.pone.0226385 (PMC6907808; doi:10.1371/journal.pone.0226385)
Supplement: S1 Dataset — This dataset includes odor responses of total experimental conditions (1st and 2nd experiments results of B-IVA, C-IVA, V-IVA and B-Hep). (XLSX) [file pone.0226385.s009.xlsx]

## Sheet: Sheet1
Group 1		B-IVA
	P1	P2	P3	P4	P5	P6	P7	P8	P9	P10	P11	P12	P13	P14	P15	P16	P17	P18	P19	P20	P21	P22	P23	P24	P25	P26	P27	P28	P29	P30	P31	P32
Age	20	20	21	19	22	20	22	19	19	21	19	21	21	21	21	21	20	20	21	22	20	22	19	21	19	21	21	21	21	19	19	21
Gender	f	m	m	f	m	m	m	m	f	f	f	m	m	m	f	m	f	m	m	m	m	m	f	f	f	m	m	m	f	f	m	m
Identification	rotten food	disgusting smell	foot smell	disgusting smell	foot smell	foot smell	foot smell	disgusting body odor	fermented food	dry fruit	fermented food	disgusting body odor	disgusting smell	disgusting smell	fermented food	disgusting clothes	Cheese	disgusting clothes	cat	foot smell	foot smell	foot smell	fermented food	rotten vinegar	disgusting body odor	rotten vinegar	fermented food	foot smell	disgusting body odor	fermented food	Cheese	disgusting body odor
pleasantness	1	2	1	2	2	3	2	3	3	2	4	2	2	4	2	2	2	3	1	1	3	3	2	1	3	1	2	3	1	1	4	2
intensity	8	7	9	4	4	6	7	7	7	8	6	6	7	6	6	6	9	6	7	1	6	7	6	8	6	9	5	6	8	7	4	7
familiarity	3	6	4	4	8	7	9	6	7	6	5	2	4	5	4	4	3	4	3	7	6	7	7	6	4	1	2	3	5	5	5	5
edibility	1	1	1	1	1	2	3	1	3	1	3	1	1	1	1	1	1	1	1	1	2	4	4	3	2	1	1	1	1	1	2	1
relaxing effect	2	5	2	5	5	4	5	4	4	3	3	5	3	5	2	3	2	5	1	1	4	3	3	3	3	1	2	5	1	5	5	5
aromatic	9	7	8	6	3	4	7	6	7	8	6	5	7	4	7	7	9	7	7	1	6	7	7	9	7	9	7	3	8	8	4	7
bitter	6	1	5	1	1	1	2	1	2	1	5	6	3	2	2	2	4	1	7	1	1	4	1	1	5	5	4	2	1	1	2	2
cool, cooling	2	1	3	1	1	1	1	3	2	1	2	3	1	1	1	2	1	1	2	1	1	1	2	1	1	1	6	1	1	1	2	2
fragrant	1	1	1	1	1	1	1	2	2	1	2	1	1	1	1	1	1	1	1	1	1	2	2	1	1	1	2	1	1	1	2	2
heavy	7	4	3	3	7	6	9	2	8	1	6	7	3	7	5	1	8	3	5	1	1	9	3	1	6	9	2	6	1	5	3	2
light	1	2	7	0	3	3	1	8	2	7	3	3	6	4	5	1	2	2	5	1	1	1	7	7	3	1	7	3	2	1	7	2
sour	3	1	7	1	1	1	5	9	1	1	6	3	2	7	1	1	2	2	6	1	1	6	6	3	7	1	7	5	1	5	7	2
stale	8	6	3	5	8	6	9	4	8	2	6	9	7	9	6	5	7	4	6	7	6	9	5	1	7	9	5	8	1	5	6	2
sweet	1	1	1	1	1	1	6	2	1	6	4	1	1	1	1	1	1	1	1	1	1	6	4	5	4	1	1	1	1	1	3	2
warm	7	4	1	1	1	1	8	2	6	4	6	1	2	5	1	1	6	2	1	1	1	7	2	1	6	1	2	1	1	1	4	2
cologne	2	1	2	1	1	1	2	1	1	1	1	1	1	1	2	1	1	1	1	1	1	4	1	1	1	1	2	1	1	1	3	2
leather-like	5	3	6	2	6	4	7	6	1	1	5	6	0	0	1	2	3	1	1	7	2	6	1	1	4	5	0	5	1	1	3	2
fruity (citrus)	2	1	5	1	1	1	1	5	1	4	2	1	2	1	1	1	1	1	3	1	1	3	4	3	1	1	5	1	1	1	2	2
raw potato-like	2	1	4	1	1	1	6	2	4	1	5	5	0	1	1	1	1	1	2	1	1	3	3	1	3	1	1	1	1	1	5	1
anise (licorice)	0	1	7	1	1	1	0	0	0	0	5	9	0	0	1	1	0	1	5	1	1	0	1	3	3	1	2	0	1	1	0	1
hay	3	4	4	5	1	1	3	0	0	1	0	9	1	0	1	4	1	4	2	1	1	3	1	1	4	1	1	0	1	4	0	1
raisins	1	1	2	1	1	1	7	3	3	9	5	5	1	1	1	2	1	1	2	1	1	3	1	4	1	1	1	1	1	1	3	1
nutty (walnut, etc.)	3	3	2	1	1	1	4	1	3	1	4	5	1	0	1	2	2	1	1	1	1	1	1	2	3	1	1	3	1	1	2	1
cinnamon	1	1	1	1	1	1	2	2	1	1	3	5	0	0	1	1	1	1	1	1	1	1	2	1	1	1	2	1	1	1	2	1
seasoning (for meat)	1	2	4	1	1	1	6	6	1	2	3	1	1	0	1	1	1	1	1	1	1	6	1	1	1	1	3	1	1	1	3	1
rubbery (new rubber)	2	5	5	1	1	1	3	3	2	1	5	1	1	5	2	1	3	1	5	1	1	4	1	1	5	5	2	1	1	1	3	1
burnt rubber-like	1	1	2	1	1	0	4	1	2	1	5	1	2	0	1	1	2	1	3	1	1	2	1	1	5	5	2	0	1	1	2	1
cat-urine-like	0	0	8	9	0	0	0	2	0	5	5	0	7	0	7	1	0	0	9	1	1	5	0	1	4	7	7	0	9	9	2	1
grainy (as in grain)	2	1	4	1	1	1	2	6	1	1	4	1	1	1	1	1	1	1	2	1	1	2	1	1	4	1	4	3	1	1	2	1
fruity (other)	1	1	7	1	1	1	5	4	1	6	3	1	2	1	1	1	1	1	2	1	1	1	3	4	2	1	6	2	1	1	2	1
sickening	9	6	9	7	8	4	9	8	7	5	6	9	8	7	7	4	9	4	9	7	4	8	6	4	6	9	6	5	7	9	6	4
sooty	4	1	2	1	1	1	3	2	1	1	5	0	1	1	1	1	1	1	2	1	1	6	1	1	3	1	2	1	1	1	2	1
metallic	4	1	2	1	1	1	7	1	1	1	4	6	1	1	2	1	2	1	2	1	1	7	1	1	3	5	1	1	1	1	1	1
oily, fatty	2	4	4	1	1	1	5	1	6	1	5	1	2	6	1	1	3	1	5	1	1	5	1	1	4	1	1	4	1	2	1	1
floral	1	1	4	1	1	1	2	2	1	8	3	1	0	5	1	1	1	1	4	1	1	6	3	2	1	1	3	5	1	1	3	1
honey-like	1	1	1	1	1	1	2	2	2	5	3	1	1	1	1	1	1	1	1	1	1	4	2	3	1	1	2	5	1	1	2	1
woody, resinous	1	2	0	1	1	0	9	7	1	5	4	0	0	1	1	1	0	1	7	1	1	8	1	3	2	1	0	1	1	1	1	1
bark-like, birch bark	2	1	0	1	1	1	8	6	1	2	2	0	0	1	1	1	1	1	3	1	1	8	1	2	2	1	1	1	1	1	2	1
like mothballs	1	1	3	3	1	0	5	0	5	1	4	1	0	1	2	1	1	1	4	1	1	3	1	1	1	1	7	1	3	1	1	1
varnish	0	1	0	3	1	1	0	0	3	0	2	1	0	0	1	1	1	1	3	1	1	0	1	1	1	5	4	1	1	1	1	1
cantaloupe, honey dew melon	1	1	1	1	1	1	4	3	1	3	1	1	1	1	1	1	1	1	1	1	1	2	1	2	1	1	1	1	1	1	1	1
fried chicken	1	1	1	1	1	1	2	1	1	1	1	1	1	0	1	1	1	1	1	1	1	2	1	1	3	1	1	1	1	1	3	1
fresh tobacco smoke	4	1	1	1	1	1	0	1	6	1	3	1	1	4	1	1	1	1	1	1	1	0	1	1	4	1	1	3	1	1	1	1
molasses	0	1	0	1	1	1	0	0	0	0	0	0	0	0	1	1	0	1	2	0	1	0	1	1	3	1	0	1	1	1	0	0
dirty linen-like	5	6	4	5	5	6	9	8	7	1	6	7	8	7	4	8	6	6	3	9	2	9	3	1	5	9	6	6	1	3	5	6
household gas	1	1	3	4	1	1	0	2	4	1	3	1	2	1	1	1	1	1	3	1	1	3	1	1	3	1	0	1	1	2	3	1
animal	6	7	4	6	1	0	7	4	6	4	7	7	6	8	3	1	5	4	4	1	1	5	2	1	6	7	6	7	3	7	5	1
kerosene	3	1	0	5	1	1	3	5	2	1	0	0	0	1	2	0	1	1	4	1	1	3	1	1	0	1	2	1	1	1	3	0
strawberry-like	1	1	1	1	1	1	2	3	1	4	2	1	1	1	1	1	1	1	1	1	1	5	2	3	1	1	1	1	1	1	2	1
Sweaty	7	3	3	7	8	7	9	9	6	1	5	7	3	7	2	7	3	3	3	9	6	9	3	1	7	7	5	5	2	5	7	9
peanut butter	1	1	2	1	1	1	6	1	3	1	3	1	1	0	1	1	1	1	2	1	1	4	1	1	4	1	2	0	1	1	2	1
lavender	1	1	1	1	1	1	0	1	1	2	2	1	1	0	1	1	1	1	1	1	1	3	2	1	1	1	1	1	1	1	4	1
lemon (fruit)	1	1	3	2	1	1	1	4	1	1	2	1	1	1	1	1	1	1	1	1	1	6	1	2	1	1	6	1	1	1	2	1
garlic, onion	3	1	2	1	1	1	6	2	1	1	5	1	1	1	1	1	1	1	3	1	1	5	6	2	5	1	3	1	1	1	1	1
cardboard-like	1	1	3	1	1	1	0	7	0	0	5	4	0	0	1	0	1	1	2	0	1	6	2	1	4	1	0	0	1	1	1	1
etherish, anaesthetic	0	1	0	1	1	0	0	0	0	0	1	0	0	0	1	0	0	1	1	1	1	2	1	1	1	1	0	0	1	1	0	0
nail polish remover	1	1	1	1	1	1	6	1	1	1	1	0	1	1	2	0	1	1	1	1	1	0	1	1	1	1	5	1	1	1	2	1
malty	0	0	6	0	1	0	0	6	0	0	4	0	0	0	1	0	0	1	3	1	1	0	0	1	1	1	0	0	1	0	2	0
beery (beer-like)	1	1	5	2	1	1	6	2	3	1	4	1	1	1	1	1	1	1	1	1	1	3	1	1	1	1	2	1	1	1	2	1
maple (as in syrup)	1	1	1	1	1	1	4	1	1	4	1	0	1	1	1	1	1	1	1	1	1	0	1	2	1	1	1	1	1	1	3	1
minty, peppermint	1	1	1	1	1	1	1	1	1	1	1	1	1	1	1	1	1	1	1	1	1	1	1	1	1	1	4	1	1	1	2	1
banana-like	1	1	3	1	1	1	8	6	1	5	3	6	0	1	1	1	1	1	1	1	1	6	2	2	1	5	2	1	1	1	1	1
vanilla-like	1	1	4	1	1	1	0	4	1	0	3	4	0	1	1	1	1	1	3	1	1	0	3	2	1	5	1	1	1	1	2	1
rope-like	7	3	3	1	5	3	7	3	0	1	5	5	0	0	1	0	6	1	3	0	1	8	1	1	6	5	0	3	1	1	0	0
pear (fruit)	1	1	1	1	1	1	5	1	1	1	1	1	1	1	1	1	1	1	1	1	1	3	1	1	1	1	2	1	1	1	3	1
fecal (like manure)	7	6	7	9	1	1	2	5	6	1	6	9	9	7	3	1	5	4	6	4	1	6	1	1	5	9	7	4	3	9	3	1
mushroom-like	4	1	5	1	1	1	4	3	6	1	5	6	0	1	1	1	1	1	3	7	1	6	1	1	5	5	3	3	1	1	2	1
buttery (fresh)	1	1	3	1	1	1	3	2	2	1	3	1	1	1	1	1	1	1	2	1	1	7	1	1	1	1	2	0	1	1	3	1
peach (fruit)	1	1	1	1	1	1	6	2	1	3	1	1	0	1	1	1	1	1	1	1	1	4	1	4	1	1	1	1	1	1	2	1
putrid, foul, decayed	9	7	7	7	1	2	4	7	7	6	5	9	2	8	5	6	9	3	6	6	1	6	7	1	5	9	2	7	1	9	5	2
chalky	2	1	3	1	1	1	3	2	1	1	2	5	1	1	1	1	1	1	2	1	1	6	1	1	2	1	1	1	1	1	4	1
soapy	1	1	2	1	1	1	6	2	1	1	1	1	1	1	1	1	1	1	4	1	1	3	6	1	1	1	2	1	1	1	2	1
bakery (fresh bread)	1	1	2	1	1	1	5	2	4	1	5	1	1	1	1	1	1	1	3	1	1	2	1	1	3	1	1	1	1	1	2	1
apple (fruit)	1	1	1	1	1	1	3	3	1	5	1	1	1	1	1	1	1	1	1	1	1	2	1	3	1	1	1	1	1	1	1	1
musk-like	0	0	3	0	0	0	0	0	1	0	3	0	0	0	1	1	0	0	3	0	0	0	1	1	1	1	0	0	1	0	0	0
cedarwood-like	0	0	5	0	1	0	7	0	0	0	2	0	0	0	1	1	0	1	4	0	1	8	1	0	0	1	3	0	1	1	0	0
celery	1	1	3	1	1	1	0	0	1	1	1	0	0	0	1	1	1	1	2	1	1	3	1	1	1	1	2	1	1	1	2	1
like blood, raw meat	3	1	2	1	5	1	0	1	3	1	1	7	1	7	1	1	2	1	3	1	1	0	1	1	1	1	1	1	1	1	1	1
fishy	2	3	2	1	5	1	6	1	3	1	4	1	2	1	2	1	1	1	3	1	1	6	1	1	5	5	4	1	1	1	1	1
like gasoline, solvent	1	1	3	3	1	1	0	1	1	1	0	6	0	1	1	1	1	1	2	1	1	4	1	1	1	1	0	1	1	1	3	1
like cleaning fluid (carbona)	1	1	4	1	1	1	5	2	1	2	1	1	1	1	1	1	1	1	3	1	1	2	4	1	1	1	7	1	1	1	2	1
turpentine (pine oil)	1	1	5	1	1	1	8	3	1	8	2	1	0	1	1	1	1	1	4	1	1	9	1	2	2	1	1	1	1	1	2	1
disinfectant, carbolic	1	1	1	1	1	1	3	2	1	1	1	1	1	1	1	1	1	1	1	1	1	3	1	1	1	1	8	1	1	1	2	1
urine-like	1	2	9	9	3	2	2	4	5	4	7	8	9	1	7	1	1	1	7	1	1	5	1	1	5	9	7	1	9	9	2	1
soupy	1	1	3	1	1	1	2	1	1	1	4	1	1	1	1	1	1	1	1	1	1	3	1	1	3	1	3	1	1	1	1	1
sour milk	0	0	6	4	3	6	1	7	6	1	2	7	0	6	1	1	7	1	0	1	1	7	6	1	2	9	6	5	1	1	6	1
eggy (fresh eggs)	3	1	2	1	1	1	0	3	1	1	3	6	2	1	1	1	1	1	1	1	1	5	1	1	1	1	1	1	1	1	2	1
fresh green vegetables	2	1	1	1	1	1	1	1	1	1	1	1	1	1	1	1	1	1	1	1	1	2	1	1	1	1	1	1	1	1	2	1
fermented (rotten) fruit	6	4	7	4	1	2	0	6	6	8	6	9	5	1	1	1	6	2	4	6	1	3	5	2	5	9	4	4	1	3	2	1
rancid	9	7	8	6	1	1	3	7	8	8	3	9	5	8	7	1	9	6	5	6	1	6	7	2	5	9	3	8	1	9	6	1
almond-like	2	1	1	1	1	1	4	2	1	1	5	1	2	1	1	1	1	1	1	1	1	4	1	1	6	1	1	1	1	1	3	1
tar-like	2	1	2	2	1	1	0	1	1	1	2	4	0	5	1	1	1	1	2	1	1	3	1	1	3	5	2	1	1	1	2	1
alcohol-like	1	1	1	2	1	1	3	2	1	1	1	1	1	1	1	1	1	1	1	1	1	2	1	1	1	1	6	1	1	1	2	1
like ammonia	9	7	8	9	1	6	2	6	4	5	5	7	8	4	8	1	9	4	6	3	1	4	1	3	6	9	5	4	1	9	1	1
dry, powdery	1	0	3	1	0	1	0	1	1	1	1	1	0	1	1	1	1	0	2	0	1	0	1	1	1	1	2	0	1	1	1	0
medicinal	3	1	8	5	1	1	4	2	1	4	1	5	1	0	5	1	3	1	6	0	1	4	5	1	2	1	7	1	1	1	2	1
sauerkraut-like	1	1	1	1	8	1	4	0	1	1	7	1	0	1	1	1	1	1	1	1	1	3	1	1	4	1	1	1	1	1	2	1
burnt candle	3	1	1	1	0	1	3	3	1	1	3	1	1	1	1	1	1	1	1	1	1	2	1	1	1	5	1	1	1	1	1	1
orange (fruit)	1	1	2	1	1	1	2	6	1	2	1	1	1	1	1	1	1	1	3	1	1	2	2	2	1	1	4	1	1	1	2	1
raw cucumber-like	1	1	1	1	1	1	3	2	1	1	1	1	1	1	1	1	1	1	1	1	1	1	1	1	1	1	2	1	1	1	1	1
laurel leaves	1	1	0	1	1	0	0	0	0	0	0	0	0	1	1	1	0	1	0	0	0	0	0	0	1	1	1	0	1	1	0	0
eucalyptus	1	0	1	1	0	0	0	0	0	0	0	0	1	1	1	1	0	1	1	0	0	0	0	0	0	1	5	0	1	1	0	1
creosote	0	1	0	1	0	0	0	1	0	0	1	0	0	1	2	1	0	1	1	0	1	0	0	0	1	1	0	0	1	0	2	0
yeasty	0	7	6	1	0	0	6	3	3	0	6	9	0	4	0	0	0	4	3	0	0	2	0	1	5	9	0	9	1	0	2	0
cooked vegetables	7	1	3	1	1	1	0	2	2	1	2	1	1	1	1	1	7	1	3	1	1	2	1	1	3	1	2	1	1	1	1	0
incense	0	0	0	0	0	0	0	0	0	0	0	0	0	0	1	0	0	0	0	0	0	0	0	0	0	0	0	0	1	0	0	0
grapefruit	1	1	1	5	1	1	1	7	1	1	1	1	1	1	1	1	1	1	1	1	1	1	1	1	1	1	3	1	1	1	2	1
crushed-grass	2	1	1	1	1	0	7	4	1	4	2	1	2	1	1	0	1	1	2	1	1	1	0	1	3	5	1	1	1	1	2	0
crushed-weeds	2	1	1	1	1	0	0	4	1	3	2	1	3	1	1	0	1	1	2	1	1	1	0	1	3	5	1	0	1	1	3	1
camphor-like	0	0	3	0	0	0	0	0	0	0	0	0	0	0	0	0	0	0	1	0	0	0	0	0	0	0	1	0	1	0	0	0
rose-like	4	1	1	1	1	1	6	6	1	2	1	1	1	0	1	1	1	1	1	1	1	3	1	1	3	1	1	2	1	1	2	1
seminal, sperm-like	0	1	3	0	1	1	4	2	0	0	3	5	2	1	0	1	0	1	1	1	1	1	0	0	5	1	0	1	1	0	2	1
clove-like	1	1	2	1	1	1	4	1	1	1	1	1	1	1	1	1	1	1	1	1	1	1	1	1	1	1	4	0	1	1	2	1
wet wool, wet dog	0	3	5	1	0	1	7	0	0	1	5	7	0	0	1	1	4	3	3	7	1	9	1	1	3	1	2	3	1	1	2	1
wet paper-like	2	1	4	1	0	1	5	2	1	3	3	1	1	1	1	1	1	1	2	1	1	8	1	1	3	1	2	1	1	1	2	1
geranium leaves	0	0	0	0	0	0	0	0	0	0	0	0	0	0	1	0	0	0	0	0	0	0	0	0	0	0	0	0	1	0	0	0
violets	1	1	3	1	0	0	0	0	0	0	0	0	0	0	1	1	1	1	2	0	1	0	0	1	0	1	1	1	1	1	0	1
meaty (cooked, good)	1	1	1	1	1	1	4	1	1	1	2	1	1	6	1	1	1	1	1	1	1	2	1	1	1	1	1	1	1	1	2	1
like burnt paper	2	1	1	1	1	1	3	1	1	1	3	2	1	1	1	1	1	1	1	1	1	2	1	1	1	1	1	1	1	1	1	1
cadaverous, like dead animal	8	5	5	5	0	2	0	1	5	0	6	9	0	4	6	1	9	4	3	0	1	0	2	1	4	9	2	5	1	3	3	1
mouse-like	6	0	3	6	0	0	7	0	5	0	4	5	7	6	2	1	6	1	3	0	0	2	1	1	4	1	7	4	1	1	2	1
tea-leaves-like	1	1	1	1	1	1	7	2	1	1	1	1	2	1	1	1	1	1	2	1	1	6	1	1	1	1	4	2	1	1	1	1
oak wood, cognac-like	1	1	2	1	0	1	0	0	1	2	1	0	0	0	1	0	1	1	4	0	1	7	1	0	0	1	4	1	1	1	1	1
cherry (berry)	1	1	1	1	1	1	4	1	1	2	1	1	0	1	1	1	1	1	1	1	1	2	1	2	1	1	2	1	1	1	1	0
chocolate	1	1	1	1	1	1	6	1	1	1	1	1	1	1	1	1	1	1	1	1	1	2	1	1	1	1	1	1	1	1	1	1
cheesy	6	6	5	2	9	1	3	5	4	2	5	9	5	3	1	1	8	2	3	5	1	3	1	1	5	1	3	1	1	1	5	1
caramel	1	1	1	1	1	1	2	1	1	4	1	1	2	1	1	1	1	1	1	1	1	3	1	2	1	1	1	1	1	1	3	1
coffee-like	3	1	1	1	1	1	3	1	1	1	1	1	1	1	1	1	1	1	1	1	1	5	1	1	1	1	1	1	1	1	2	1
cork-like	4	1	1	1	0	0	6	7	0	1	6	6	1	0	1	1	3	1	2	1	1	7	1	1	4	5	1	0	1	1	2	1
coconut-like	2	1	1	1	0	1	7	2	0	1	4	8	2	0	1	1	1	1	2	7	1	3	1	1	1	5	0	2	1	1	2	1
bean-like	1	1	1	1	5	1	6	1	1	1	2	1	0	1	1	1	1	1	1	1	1	3	1	1	1	1	1	1	1	1	2	1
musty, earthy, moldy	7	3	6	6	8	4	7	2	6	1	4	9	6	8	6	8	8	3	6	4	1	7	3	1	5	9	2	9	2	5	4	6
stale tobacco smoke	6	1	1	1	0	1	0	1	4	1	3	1	1	1	2	1	2	1	1	1	1	0	1	1	2	9	1	3	1	1	2	3
burnt milk	0	0	0	1	0	0	3	1	0	1	5	0	0	0	0	1	1	0	1	0	1	3	2	1	3	5	1	1	1	1	2	1
sharp, pungent, acid	0	1	7	6	1	1	3	7	1	1	1	1	5	3	1	1	3	1	7	1	1	2	7	1	1	1	5	1	1	5	5	1
pineapple (fruit)	1	1	1	1	1	1	6	2	1	7	3	1	1	1	1	1	1	1	1	1	1	4	1	4	1	1	1	1	1	1	3	1
popcorn	1	1	1	1	1	1	3	1	1	1	4	1	1	1	1	1	1	1	1	1	1	2	1	1	2	1	1	1	1	1	2	1
paint-like	1	1	2	1	1	1	3	2	1	1	3	5	2	1	1	1	1	1	1	1	1	2	1	1	1	5	3	1	1	1	2	1
grape-juice-like	1	1	1	1	1	1	4	3	1	3	3	1	1	1	1	1	1	1	1	1	1	6	2	3	1	1	2	1	1	1	1	1
green pepper	1	1	1	1	1	1	3	1	1	1	3	1	0	1	1	1	1	1	1	1	1	2	1	1	1	1	1	1	1	1	2	1
sewer odor	9	4	7	9	3	4	2	6	8	1	5	9	6	6	3	1	7	3	4	3	2	2	1	1	2	9	4	5	1	9	3	1
perfumery	1	1	1	1	1	1	1	2	1	1	1	1	1	1	1	1	1	1	1	1	1	5	1	1	1	1	4	1	1	1	2	1
spicy	1	1	3	1	1	1	6	2	1	1	2	1	1	1	1	1	1	1	1	1	1	1	1	1	1	1	5	1	1	1	2	1
dill-like	1	0	0	0	0	1	0	0	0	0	0	1	0	0	1	1	1	0	0	0	0	0	0	0	0	1	0	1	1	0	0	0
caraway	1	0	0	0	0	1	0	0	0	0	0	0	0	0	1	1	1	0	0	0	0	0	0	0	0	1	0	1	1	0	0	0
herbal, green, cut grass	2	1	1	1	1	1	6	4	1	5	1	1	2	2	1	1	1	1	2	1	1	1	1	1	1	1	1	1	1	1	3	1
chemical	3	1	8	5	1	1	5	1	6	4	4	7	1	0	2	1	2	1	6	1	1	3	4	1	3	1	7	1	1	2	2	1
sulphidic	0	7	4	0	7	1	7	1	2	0	5	0	0	5	1	1	0	4	4	1	1	6	1	0	5	4	0	3	1	1	2	0
black pepper-like	1	1	1	1	1	1	3	1	1	1	3	1	1	1	1	1	1	1	1	1	1	3	1	1	6	1	1	1	1	1	1	1
burnt, smoky	1	1	1	1	1	1	6	1	1	1	3	1	1	1	1	1	1	1	1	1	1	5	1	1	4	1	1	1	1	1	2	1
kippery (smoked fish)	2	1	1	1	1	1	6	1	1	1	4	1	1	1	1	1	1	1	1	1	1	5	1	1	4	1	1	1	1	1	2	1

## Sheet: Sheet2
Group 2		C-IVA
	P33	P34	P35	P36	P37	P38	P39	P40	P41	P42	P43	P44	P45	P46	P47	P48	P49	P50	P51	P52	P53	P54	P55	P56	P57	P58	P59	P60	P61	P62	P63	P64
Age	19	20	21	21	21	19	20	21	22	24	22	20	21	18	35	21	21	20	20	20	20	20	21	21	21	21	20	21	19	27	24	21
Gender	m	m	f	m	f	f	f	m	m	f	m	m	m	f	f	f	m	m	m	m	m	m	m	m	m	m	m	m	m	f	f	m
Identification	Cheese	Cheese	Cheese	Cheese	foot smell	clothes	Cheese	Cheese	Cheese	Cheese	Cheese	foot smell	foot smell	Cheese	Cheese	Cheese	fermented food	Cheese	animal	stinky	Cheese	Cheese	Cheese	fermented food	Cheese	Cheese	Cheese	fermented food	Cheese	fermented food	urine	Cheese
pleasantness	2	2	4	3	3	2	2	3	4	4	3	3	3	3	2	5	1	2	3	1	5	3	4	3	4	4	2	3	5	3	3	4
intensity	9	8	5	7	8	8	7	4	5	6	8	7	7	4	7	6	9	4	6	8	3	5	7	6	6	7	7	8	5	8	5	7
familiarity	8	1	3	7	7	6	2	6	7	8	3	9	7	6	6	7	9	6	5	2	5	3	4	6	7	6	9	7	1	3	4	6
edibility	5	2	3	1	2	1	1	1	8	3	4	8	1	5	5	8	2	4	3	1	5	3	8	3	6	5	5	1	5	3	3	5
relaxing effect	2	2	5	6	4	4	2	5	7	6	3	5	2	6	3	6	1	2	3	2	5	3	3	4	6	4	3	1	5	3	2	5
aromatic	9	8	6	8	8	8	8	5	5	6	7	7	7	6	7	6	9	3	6	8	3	5	8	6	6	6	8	8	5	7	8	7
bitter	1	2	2	1	1	2	1	7	2	7	2	1	6	1	3	2	1	2	1	1	2	5	2	6	6	4	7	1	1	1	6	3
cool, cooling	1	1	7	1	1	1	1	3	1	1	1	1	1	1	1	1	1	2	1	1	1	3	2	4	4	4	2	5	1	1	1	2
fragrant	1	1	4	7	1	1	1	1	4	1	1	1	1	2	1	3	1	2	1	1	2	1	1	3	3	4	1	1	1	1	1	3
heavy	9	6	2	5	5	5	7	6	7	6	5	2	8	6	6	6	1	7	5	1	3	6	6	6	7	3	6	1	1	3	7	0
light	1	3	7	6	1	1	2	3	3	2	3	8	2	2	2	4	2	3	1	1	7	3	3	3	3	7	4	7	1	1	3	0
sour	1	7	9	6	1	1	6	7	2	5	2	8	7	1	5	6	2	6	1	1	9	6	6	6	6	7	9	8	1	1	9	6
stale	9	7	3	1	6	7	8	6	9	9	3	5	8	7	9	2	1	6	6	8	3	6	7	6	7	6	6	5	1	3	6	0
sweet	1	1	6	1	1	1	1	1	7	1	1	1	1	5	1	2	1	4	1	1	2	3	2	6	4	4	1	1	1	1	1	5
warm	9	1	3	9	6	1	1	1	7	4	6	1	6	7	3	1	1	1	4	1	6	4	3	5	4	3	7	1	1	1	1	4
cologne	1	1	3	1	1	1	1	1	2	2	1	1	1	2	1	1	1	1	1	1	4	1	1	6	3	5	1	1	1	1	1	2
leather-like	1	5	2	1	1	4	5	2	6	6	4	3	6	5	6	1	1	7	2	1	3	4	3	3	6	4	1	1	1	1	1	2
fruity (citrus)	1	2	6	1	1	1	2	1	1	1	2	1	1	1	5	1	1	2	1	1	7	1	1	4	2	4	2	4	1	1	1	1
raw potato-like	1	2	2	1	3	1	1	1	6	8	3	1	3	4	6	5	1	2	1	1	1	1	1	5	5	3	1	1	1	1	1	1
anise (licorice)	3	0	6	8	1	1	0	0	5	7	1	1	0	2	0	2	1	0	1	1	0	0	0	7	4	4	2	0	1	1	1	0
hay	3	1	0	1	1	1	1	2	7	8	4	4	1	2	5	3	1	1	1	1	6	1	0	6	5	0	2	0	1	1	1	0
raisins	2	1	2	1	2	1	4	1	3	6	5	2	1	2	7	3	1	1	1	1	4	1	1	7	4	4	1	4	1	1	1	1
nutty (walnut, etc.)	2	1	2	1	2	1	1	1	4	8	2	1	1	4	5	2	1	1	1	1	3	1	3	3	4	3	2	1	1	1	1	1
cinnamon	2	0	2	1	1	1	2	4	1	7	1	1	1	2	6	5	1	1	1	2	1	4	1	6	4	6	1	1	1	1	1	1
seasoning (for meat)	4	1	2	1	1	1	1	4	1	4	6	3	1	4	1	2	1	1	1	1	3	2	2	6	4	5	1	1	1	1	1	1
rubbery (new rubber)	6	2	2	1	1	6	5	4	3	6	3	1	8	5	0	7	1	2	1	1	1	3	6	3	4	3	3	1	1	1	1	4
burnt rubber-like	7	0	2	1	1	1	5	3	1	7	2	1	2	2	0	4	1	2	1	1	1	2	5	3	4	3	4	1	1	1	1	0
cat-urine-like	7	0	3	7	3	0	0	6	2	5	1	0	2	2	0	0	1	4	2	0	8	0	0	6	6	6	2	0	1	0	7	0
grainy (as in grain)	3	2	2	1	1	1	1	2	6	2	3	1	1	5	2	5	1	5	1	1	4	2	1	3	6	4	1	1	1	1	1	1
fruity (other)	3	2	6	1	1	1	1	1	1	2	2	1	1	4	3	2	1	4	1	1	6	1	1	7	4	6	1	3	1	1	1	1
sickening	9	7	4	8	5	9	9	8	4	1	7	7	8	4	3	3	8	6	3	8	6	7	6	7	7	6	9	7	1	6	9	7
sooty	5	4	2	1	1	1	1	1	2	7	2	1	1	2	2	2	1	2	1	1	3	3	5	3	5	5	1	1	1	1	1	0
metallic	6	3	2	1	1	1	1	1	1	1	1	1	1	1	1	1	1	2	1	1	2	5	1	3	3	3	2	1	1	1	1	1
oily, fatty	9	1	2	1	3	3	1	6	8	6	5	1	1	6	5	1	1	6	2	1	4	3	6	3	6	3	2	1	1	1	1	2
floral	1	1	6	1	1	1	6	1	2	4	1	1	1	3	1	4	1	1	1	1	6	1	1	3	4	2	1	1	1	1	1	1
honey-like	2	1	6	1	1	1	1	1	3	1	1	1	1	5	1	1	1	1	1	1	3	1	1	3	4	1	1	1	1	1	1	1
woody, resinous	4	0	6	1	1	0	0	4	4	3	1	1	0	2	6	6	1	0	1	1	5	2	0	3	4	0	1	1	1	1	1	0
bark-like, birch bark	3	2	2	1	1	1	1	5	3	3	1	1	1	0	6	6	1	0	1	1	6	2	1	3	4	0	1	1	1	1	1	0
like mothballs	5	6	2	1	1	1	1	1	2	5	1	1	1	1	2	1	1	1	1	1	1	3	1	5	4	6	1	0	1	1	1	3
varnish	0	0	5	1	1	1	0	6	5	1	2	2	0	0	0	1	1	0	1	1	1	2	0	5	6	6	1	0	1	1	1	0
cantaloupe, honey dew melon	1	1	6	1	1	1	1	1	2	1	1	1	1	2	1	1	1	1	1	1	1	1	1	6	3	3	1	1	1	1	1	1
fried chicken	7	1	2	1	1	1	1	1	1	1	2	1	1	1	6	1	1	3	1	1	1	1	1	3	3	1	1	1	1	1	1	1
fresh tobacco smoke	6	2	2	1	1	1	1	1	1	6	1	1	1	1	7	2	1	1	1	1	1	4	1	3	3	1	2	1	1	1	1	1
molasses	0	0	2	1	0	0	0	0	3	4	1	0	0	0	0	0	1	1	1	0	0	2	0	3	4	0	1	0	1	1	1	0
dirty linen-like	7	8	4	8	9	8	7	7	7	9	6	8	9	7	8	4	1	5	2	8	7	6	4	7	7	6	7	1	1	1	6	3
household gas	7	4	2	1	1	2	1	6	2	3	3	1	1	3	3	1	1	1	2	1	7	3	2	4	6	0	4	1	1	1	1	1
animal	6	0	2	9	4	0	0	5	7	6	5	1	4	7	8	3	1	4	1	1	6	3	3	5	6	4	4	1	1	6	7	0
kerosene	6	0	2	1	1	0	1	5	5	5	2	1	1	0	3	2	1	0	1	1	3	2	0	5	6	4	1	1	0	1	1	3
strawberry-like	1	1	3	1	1	1	1	1	2	1	1	1	1	2	1	3	1	1	1	1	3	1	1	6	4	3	1	1	1	1	1	1
Sweaty	6	6	2	8	3	7	4	6	6	7	6	8	7	6	7	6	1	5	1	7	7	5	4	7	7	6	6	3	4	1	7	2
peanut butter	6	2	2	2	1	1	1	6	5	1	3	1	3	5	6	6	1	1	1	1	4	2	1	3	6	3	8	1	1	1	1	1
lavender	1	2	0	1	1	1	1	1	1	1	1	1	1	1	1	3	1	1	1	1	3	1	1	3	3	5	1	1	1	1	1	0
lemon (fruit)	1	4	6	1	1	1	1	1	1	1	1	2	1	1	1	2	1	1	1	1	7	1	1	3	3	4	1	1	1	1	1	1
garlic, onion	4	1	2	1	1	1	1	1	1	1	3	1	1	3	3	1	1	1	1	1	6	1	3	7	6	3	1	1	1	1	1	1
cardboard-like	0	2	0	1	2	1	0	4	4	6	2	1	1	0	5	1	1	1	1	0	3	2	0	5	6	0	2	1	1	1	1	0
etherish, anaesthetic	0	0	0	1	0	0	0	0	5	7	2	0	0	0	6	0	1	1	1	1	1	1	1	3	4	0	2	1	1	1	1	0
nail polish remover	3	0	0	1	1	1	1	4	3	7	1	3	1	1	6	1	1	0	1	1	1	3	1	5	3	6	1	1	1	1	1	0
malty	0	0	0	0	0	0	0	0	6	3	4	0	0	0	0	0	0	0	1	0	0	0	0	0	6	0	0	0	1	1	0	0
beery (beer-like)	4	1	2	6	1	1	1	6	4	1	1	2	5	2	4	1	1	5	1	1	6	2	1	3	6	3	1	1	1	1	1	1
maple (as in syrup)	0	1	0	1	1	1	1	6	3	1	1	1	1	1	1	1	1	1	1	1	3	1	0	0	4	0	1	1	1	1	1	1
minty, peppermint	3	3	6	1	1	1	1	2	1	1	1	1	1	1	1	1	1	1	1	1	1	1	1	3	2	3	1	1	1	1	1	1
banana-like	2	1	8	1	1	1	1	4	3	1	4	1	1	3	1	2	1	1	1	1	1	1	1	4	3	3	7	1	1	1	1	1
vanilla-like	2	1	8	1	1	1	1	6	3	1	1	1	1	2	1	2	1	1	1	1	1	1	1	2	3	3	1	1	1	1	1	1
rope-like	0	2	2	1	2	1	1	3	4	2	5	2	1	2	6	1	1	1	1	1	1	0	0	3	6	2	1	1	1	1	1	0
pear (fruit)	1	1	2	1	1	1	1	2	2	1	1	1	1	1	1	1	1	1	1	1	6	1	1	6	3	2	2	1	1	1	1	1
fecal (like manure)	7	5	4	9	3	1	0	7	1	1	5	1	4	6	7	1	1	8	5	7	6	2	4	6	6	1	6	7	1	6	9	5
mushroom-like	3	2	2	1	1	1	1	1	1	4	5	1	1	5	5	1	1	3	1	1	1	1	5	4	4	3	1	1	1	1	1	3
buttery (fresh)	4	1	2	1	1	1	1	7	8	2	3	1	1	8	4	2	1	1	1	1	7	1	1	3	7	5	1	1	1	1	1	1
peach (fruit)	2	1	4	1	1	1	1	1	1	1	1	1	1	1	1	1	1	1	1	1	1	1	1	5	4	2	1	1	1	1	1	1
putrid, foul, decayed	9	7	2	6	4	9	7	9	7	3	7	9	7	7	8	7	7	7	7	8	7	5	7	7	7	6	8	6	1	1	9	6
chalky	0	3	2	1	1	1	1	2	2	2	2	1	1	3	0	1	1	1	1	1	3	2	1	3	5	4	1	1	1	1	1	3
soapy	1	1	2	1	1	1	1	1	1	1	3	1	1	1	1	1	1	1	1	1	1	1	1	4	3	3	1	1	1	1	1	1
bakery (fresh bread)	1	1	2	1	2	1	2	5	5	4	2	1	1	7	6	3	1	1	1	1	1	1	1	3	4	4	2	3	1	1	1	1
apple (fruit)	1	1	4	1	1	1	2	1	2	1	1	1	1	2	4	1	1	1	1	1	2	1	1	7	3	3	1	1	1	1	1	1
musk-like	0	0	0	1	1	0	0	0	0	1	1	0	0	0	0	2	1	0	1	0	0	0	0	0	7	0	1	0	1	1	0	0
cedarwood-like	0	0	0	1	1	0	0	3	0	0	1	0	0	0	0	0	1	0	1	0	0	0	0	0	5	3	1	0	1	1	1	0
celery	3	2	0	1	1	1	0	5	2	1	1	0	1	1	1	1	1	0	1	1	6	1	0	0	4	2	5	1	1	1	1	3
like blood, raw meat	3	2	0	1	1	1	1	2	3	4	1	1	1	4	2	1	1	5	1	1	3	1	1	3	3	5	2	1	1	1	1	0
fishy	4	2	2	1	1	1	1	3	2	6	4	4	1	3	6	7	1	1	1	1	1	3	1	3	6	4	1	1	1	6	1	2
like gasoline, solvent	3	0	2	1	1	3	4	5	2	1	1	1	1	3	0	2	1	6	1	1	1	2	1	6	6	4	1	1	1	1	1	2
like cleaning fluid (carbona)	3	2	6	1	1	1	4	1	2	6	1	1	1	1	1	1	1	1	1	1	1	1	1	3	4	4	1	1	1	1	1	1
turpentine (pine oil)	0	1	2	1	1	0	1	2	7	5	1	1	1	2	5	1	1	1	1	1	1	1	1	2	2	3	1	1	1	1	1	0
disinfectant, carbolic	3	1	2	1	1	1	3	2	3	3	1	1	1	1	6	1	1	1	1	1	1	2	1	5	1	2	1	1	1	1	1	1
urine-like	7	1	6	7	3	1	3	8	4	1	3	1	2	7	7	6	1	4	2	1	8	3	3	4	6	6	5	1	1	8	9	2
soupy	3	1	2	1	1	1	1	6	6	1	4	1	1	6	5	1	1	6	1	1	3	1	1	3	6	4	6	1	1	1	1	1
sour milk	7	8	8	1	1	1	7	9	7	8	5	9	3	7	6	6	6	8	1	7	7	5	6	7	7	6	8	4	1	1	4	5
eggy (fresh eggs)	3	1	2	1	1	1	1	5	3	1	1	1	1	5	3	2	1	1	1	1	1	1	1	4	6	3	2	1	1	1	1	1
fresh green vegetables	3	1	2	1	1	1	1	1	2	1	1	1	1	1	1	1	1	1	1	1	1	1	1	3	3	3	1	1	1	1	1	1
fermented (rotten) fruit	7	7	9	6	1	1	9	7	5	6	2	4	3	4	6	2	5	1	2	6	1	5	3	8	4	6	6	1	3	1	6	0
rancid	7	9	6	6	4	9	9	9	3	7	6	9	6	8	6	6	8	7	7	8	1	5	5	7	7	6	7	1	3	1	9	5
almond-like	2	1	2	1	1	1	1	1	2	4	1	1	1	3	6	2	1	1	1	1	1	1	1	3	6	2	1	1	1	1	1	1
tar-like	2	5	2	1	1	1	1	1	2	1	1	1	1	3	0	1	1	1	1	1	3	3	3	3	3	4	3	1	1	1	1	2
alcohol-like	2	2	2	1	1	1	1	2	1	1	1	1	1	1	3	1	1	1	1	1	1	2	1	6	1	6	1	1	1	1	1	2
like ammonia	7	0	2	8	2	1	7	7	2	2	3	5	3	6	7	5	1	1	1	6	1	6	5	6	6	6	5	1	1	1	8	5
dry, powdery	7	1	0	1	1	1	0	7	5	1	1	1	1	5	2	1	1	3	3	1	4	1	0	5	4	0	1	3	1	1	1	2
medicinal	2	4	0	1	1	2	0	9	3	8	1	1	2	2	3	1	1	1	1	1	6	2	1	4	3	7	8	1	1	1	1	1
sauerkraut-like	1	1	2	1	1	1	0	1	1	7	1	1	1	1	3	1	1	1	1	1	3	1	3	3	4	4	1	1	1	1	1	2
burnt candle	0	3	2	1	1	1	0	1	0	6	1	1	1	1	5	5	1	1	1	1	6	1	1	3	3	4	1	1	1	1	1	2
orange (fruit)	1	2	7	1	1	1	1	1	1	1	1	1	1	1	2	1	1	1	1	1	7	1	1	3	3	4	1	1	1	1	1	1
raw cucumber-like	1	1	2	1	1	1	1	4	1	1	1	1	1	1	2	1	1	1	1	1	1	1	2	5	2	3	1	1	1	1	1	1
laurel leaves	0	0	2	1	1	0	1	0	0	0	1	1	1	1	0	1	1	1	1	1	1	0	0	0	0	0	1	0	1	1	1	0
eucalyptus	0	0	0	1	1	0	0	0	0	0	1	1	0	1	0	0	0	0	1	0	0	0	0	0	0	0	1	0	1	1	1	0
creosote	0	0	0	1	1	0	0	5	0	7	1	1	0	1	6	2	0	0	1	0	0	2	0	3	2	0	4	0	1	1	1	3
yeasty	0	6	0	1	2	0	0	7	0	6	5	5	0	7	8	1	0	0	2	7	8	3	0	7	6	0	1	0	1	1	6	0
cooked vegetables	1	1	2	1	2	1	1	1	1	1	1	0	1	2	3	2	1	1	1	1	6	1	3	4	3	3	1	1	1	1	1	2
incense	0	0	0	1	0	0	0	0	0	0	1	0	0	0	0	0	0	0	0	0	0	0	0	0	0	0	0	0	1	1	0	0
grapefruit	1	2	7	1	1	1	1	2	1	1	1	1	1	1	2	1	1	1	1	1	7	1	1	3	2	6	1	3	1	1	1	1
crushed-grass	0	0	0	1	1	0	1	2	8	7	3	1	1	0	0	1	1	2	1	1	6	1	0	0	5	6	1	1	3	1	1	0
crushed-weeds	0	0	0	1	1	0	3	2	8	7	3	1	1	0	5	1	1	2	1	1	6	1	0	0	5	6	1	1	1	1	1	0
camphor-like	0	0	0	1	0	0	0	0	0	0	0	0	0	0	0	0	0	0	0	0	0	0	0	0	4	0	0	1	1	1	0	0
rose-like	1	1	6	1	1	1	1	4	2	1	1	1	1	2	1	2	1	1	1	1	2	1	1	0	4	3	1	1	1	1	1	1
seminal, sperm-like	3	2	0	1	0	0	0	7	8	6	6	0	1	0	0	0	1	5	1	1	3	1	1	5	6	4	1	1	1	0	1	0
clove-like	3	2	0	1	1	1	0	5	2	5	3	1	1	1	7	1	1	1	1	1	1	1	1	4	2	4	0	1	1	1	1	2
wet wool, wet dog	4	0	0	1	6	0	0	0	7	7	6	1	6	0	0	5	1	5	1	0	7	1	1	3	6	4	3	1	2	6	5	0
wet paper-like	2	2	2	1	1	1	1	5	5	5	2	1	1	1	0	3	1	5	1	1	2	1	1	3	6	4	1	1	1	1	1	3
geranium leaves	0	0	0	0	0	0	0	0	0	0	0	0	0	0	0	0	0	0	1	0	0	0	1	0	3	0	0	0	1	1	1	0
violets	0	0	0	1	0	0	0	2	0	1	0	0	0	2	0	1	1	0	1	1	0	0	1	0	3	0	1	1	1	1	1	0
meaty (cooked, good)	4	1	2	1	1	1	1	3	2	1	1	1	1	5	3	2	1	1	1	1	1	1	2	3	4	3	1	1	1	1	1	1
like burnt paper	6	2	2	1	1	1	1	1	1	6	1	1	1	1	3	1	1	1	1	1	1	1	1	3	3	3	1	1	1	1	1	1
cadaverous, like dead animal	8	0	2	7	0	0	0	7	0	7	5	8	3	7	0	2	1	1	2	5	7	4	2	6	6	6	5	0	1	1	8	0
mouse-like	4	0	2	1	2	0	1	7	5	6	3	1	1	6	0	1	1	1	1	1	1	3	0	4	6	4	3	1	1	6	8	0
tea-leaves-like	2	1	0	1	1	1	1	3	1	3	1	1	1	2	5	1	1	1	1	1	2	1	1	2	4	0	1	1	1	1	1	2
oak wood, cognac-like	0	1	0	1	1	0	1	3	0	2	1	1	1	1	0	1	1	0	1	1	1	1	0	2	4	0	1	1	1	1	1	0
cherry (berry)	1	1	4	1	1	1	1	1	2	1	1	1	1	3	2	1	1	1	1	1	5	1	1	2	2	4	1	1	1	1	1	1
chocolate	4	1	1	1	1	1	1	1	3	4	3	1	1	5	1	1	1	1	1	1	1	1	1	3	2	2	1	1	1	1	1	1
cheesy	9	6	8	9	3	7	9	8	9	8	6	9	7	9	8	9	1	6	2	1	8	2	8	3	9	6	9	6	7	3	4	5
caramel	3	1	2	1	1	1	2	5	7	1	1	1	1	8	5	3	1	1	1	1	1	1	1	3	4	2	1	1	1	1	1	1
coffee-like	2	1	2	1	1	1	3	2	1	3	3	1	1	3	5	1	1	1	1	1	1	1	1	3	6	2	1	1	1	1	1	1
cork-like	2	0	0	1	3	0	1	4	4	7	4	1	1	6	5	2	1	1	1	1	1	1	0	0	6	3	2	1	1	1	1	1
coconut-like	2	2	2	1	1	1	1	7	5	9	1	1	1	2	1	1	1	1	1	1	1	1	1	0	6	0	1	1	1	1	1	1
bean-like	1	2	2	6	1	1	1	1	3	2	1	1	1	7	6	1	1	1	1	1	1	1	1	3	5	2	1	1	1	1	1	1
musty, earthy, moldy	8	5	6	7	6	9	5	2	7	9	7	1	8	8	8	7	1	1	3	5	8	4	3	7	7	6	3	1	1	1	4	4
stale tobacco smoke	6	3	2	1	1	1	1	1	1	7	1	1	1	5	7	2	1	1	1	1	2	5	2	3	3	4	1	1	1	1	1	1
burnt milk	9	0	0	1	1	0	0	6	0	6	3	0	1	0	0	1	1	4	1	0	6	3	1	3	7	3	1	1	1	1	1	0
sharp, pungent, acid	1	1	8	1	2	1	5	8	1	4	1	3	6	1	6	5	5	1	1	1	9	5	6	3	2	2	7	6	1	1	5	3
pineapple (fruit)	1	1	7	1	1	1	2	1	1	3	1	1	1	2	1	2	1	1	1	1	5	1	1	3	3	3	5	1	1	1	1	1
popcorn	7	3	2	1	1	1	2	5	7	1	4	1	1	7	1	1	1	1	1	1	1	1	1	3	3	2	5	1	1	1	1	1
paint-like	3	1	2	1	1	1	5	4	2	6	2	1	1	2	3	1	1	1	1	1	1	3	2	3	2	6	1	3	1	1	1	1
grape-juice-like	1	1	6	1	1	1	1	1	3	1	1	1	1	1	2	2	1	1	1	1	7	1	1	6	3	4	2	1	1	1	1	1
green pepper	3	1	2	1	1	1	1	1	1	5	1	1	1	1	1	1	1	2	1	1	1	1	2	4	3	3	1	1	1	1	1	1
sewer odor	7	6	6	3	7	6	6	7	4	7	5	1	8	7	7	2	1	3	2	8	7	5	5	7	6	6	1	1	2	1	9	2
perfumery	1	1	5	1	1	1	1	1	2	1	1	1	1	1	2	1	1	2	1	1	1	1	1	6	3	3	1	1	1	1	1	1
spicy	7	3	5	1	3	1	1	1	6	1	1	1	1	8	8	5	1	1	1	1	1	1	3	5	3	5	1	1	1	1	1	1
dill-like	0	0	0	1	0	0	0	0	1	1	1	0	0	1	0	0	1	1	0	0	3	0	0	3	2	0	1	0	1	1	1	0
caraway	0	0	0	0	0	0	0	0	0	1	0	0	0	1	0	0	1	1	0	0	0	0	0	0	2	0	1	0	1	1	1	0
herbal, green, cut grass	0	0	2	1	1	0	1	2	7	3	1	1	1	2	0	2	1	1	1	1	7	1	0	0	2	6	1	1	1	1	1	0
chemical	4	4	0	1	1	1	0	8	3	8	1	1	3	4	9	2	1	1	1	1	7	5	1	5	4	7	7	1	1	1	1	1
sulphidic	0	0	0	5	1	0	0	0	8	0	7	1	3	0	0	3	1	1	0	0	1	5	0	3	7	0	0	1	1	1	7	0
black pepper-like	5	2	0	1	1	1	1	1	1	1	1	1	1	6	7	1	1	1	1	1	4	1	1	3	6	3	1	1	1	1	1	1
burnt, smoky	6	1	2	1	3	1	1	5	6	1	1	1	1	5	6	3	1	1	1	1	1	1	1	3	6	2	1	1	1	1	1	1
kippery (smoked fish)	6	1	2	1	1	1	1	4	5	1	3	1	1	6	6	1	1	1	1	1	1	1	1	3	7	2	1	1	1	1	1	1

## Sheet: Sheet3
Group 3		V-IVA
	P65	P66	P67	P68	P69	P70	P71	P72	P73	P74	P75	P76	P77	P78	P79	P80	P81	P82	P83	P84	P85	P86	P87	P88	P89	P90	P91	P92	P93	P94	P95	P96
	20	21	20	21	21	21	20	20	21	21	20	20	19	24	27	21	19	20	21	20	22	20	21	19	22	21	24	21	21	18	35	21
	m	m	m	m	m	m	m	m	m	m	m	m	m	f	f	m	m	m	f	f	m	m	m	f	m	m	f	f	m	f	f	f
Identification	disgusting clothes	stinky smell	rotten vinegar	disgusting body odor	rotten vinegar	Cheese	Cheese	rotten food	vomit	rotten food	rotten food	new plastic smell	rotten food	Cheese	soy sorce	vomit	vomit	sour and disgusting smell	vomit	Cheese	Cheese	disgusting smell	vomit	fermented food	foot smell	vomit	Cheese	vomit	rainy day	sister	fermented food	Cheese
pleasantness	2	5	3	2	3	2	2	3	2	1	1	3	3	1	4	2	1	3	1	2	2	1	2	2	1	1	5	2	2	2	2	5
intensity	7	5	5	5	6	7	6	7	8	9	9	6	5	9	7	7	9	7	9	7	8	7	7	8	8	9	4	6	7	3	8	6
familiarity	4	6	3	1	5	7	4	5	8	7	6	3	2	7	6	6	9	3	5	3	7	7	5	4	3	5	4	5	7	5	8	6
edibility	1	2	2	1	3	3	3	3	1	1	1	1	1	1	6	1	1	2	1	4	1	1	1	1	1	1	5	2	1	2	1	6
relaxing effect	2	4	3	3	3	6	4	3	3	2	3	5	4	1	3	2	1	2	2	2	2	2	4	3	1	1	5	3	2	5	3	3
aromatic	7	4	4	5	6	7	7	7	7	9	8	6	4	9	7	7	9	7	7	9	8	7	6	7	8	9	7	6	7	3	8	7
bitter	1	4	6	5	4	4	7	2	5	2	7	6	1	3	1	0	1	3	5	1	2	3	7	3	1	1	2	2	2	1	5	2
cool, cooling	1	2	1	1	3	3	2	1	2	1	2	3	1	1	1	1	1	1	1	1	1	1	2	1	1	1	1	5	1	1	2	1
fragrant	1	1	1	1	5	2	1	1	1	1	1	2	1	1	1	1	1	1	1	1	1	1	1	1	1	1	4	2	1	1	1	1
heavy	1	4	7	7	0	6	6	6	3	2	9	4	0	7	7	0	9	4	3	7	8	5	5	4	3	5	9	2	7	7	7	2
light	1	6	3	3	0	4	5	4	7	6	1	6	0	1	3	0	1	5	5	1	2	5	5	1	1	5	4	4	1	2	2	3
sour	6	7	7	1	7	6	9	1	9	8	7	8	1	8	1	6	1	7	2	5	3	8	7	1	1	9	3	9	2	2	7	8
stale	7	7	6	8	6	7	7	6	2	7	8	5	1	7	3	4	9	5	7	7	8	6	8	7	5	6	9	2	5	8	9	3
sweet	1	4	1	1	7	2	1	3	1	1	1	1	1	1	1	1	1	1	1	1	1	1	1	1	1	1	5	1	1	1	1	1
warm	1	6	2	1	6	3	5	7	3	1	1	4	1	1	1	3	1	1	1	1	1	1	1	1	2	1	7	1	3	8	1	2
cologne	1	4	1	1	7	2	1	1	1	1	1	3	1	1	1	1	1	1	1	1	1	1	1	1	1	1	2	1	1	1	1	1
leather-like	1	4	3	7	3	4	1	5	1	1	0	5	3	1	1	0	1	1	1	1	2	1	1	1	5	1	1	2	1	7	1	2
fruity (citrus)	1	5	3	1	4	3	1	1	5	1	6	5	1	1	1	0	1	1	1	1	1	3	1	1	1	1	3	4	1	1	2	1
raw potato-like	1	6	1	0	7	4	2	2	1	1	1	3	1	1	1	0	1	1	1	1	2	1	1	1	1	1	7	1	1	6	6	1
anise (licorice)	1	6	0	0	7	3	2	1	0	1	6	0	1	0	1	0	0	1	1	0	2	1	0	1	1	9	0	0	0	2	0	1
hay	1	0	4	0	0	6	3	1	3	1	1	7	1	1	1	0	0	3	1	1	2	1	4	1	1	1	9	0	1	2	0	4
raisins	1	5	2	1	7	4	2	1	2	1	2	5	1	1	1	0	1	1	1	1	2	1	2	1	1	1	6	1	1	5	5	1
nutty (walnut, etc.)	1	6	1	1	3	4	3	1	1	1	1	5	1	1	1	0	1	1	1	1	2	1	1	1	1	1	1	1	1	5	2	1
cinnamon	1	5	5	1	6	4	1	1	1	1	0	2	1	1	1	0	1	1	1	1	2	1	1	1	1	1	6	1	0	6	2	1
seasoning (for meat)	1	6	1	1	6	3	1	1	1	1	3	2	1	1	1	2	1	1	1	1	2	1	1	1	1	1	4	1	1	6	1	1
rubbery (new rubber)	2	6	5	7	3	3	4	1	1	1	1	7	1	1	1	2	1	1	1	4	2	1	1	1	1	1	1	1	1	6	2	4
burnt rubber-like	0	6	3	8	3	4	5	1	0	1	2	0	2	1	1	0	8	1	1	3	1	1	1	1	1	1	2	1	1	5	1	5
cat-urine-like	0	0	0	0	7	6	2	6	0	1	8	7	2	6	0	0	8	0	5	0	0	0	3	0	6	6	6	1	1	7	0	6
grainy (as in grain)	1	4	1	1	4	3	1	3	1	1	1	2	1	1	1	0	1	1	1	1	1	1	1	1	1	1	1	1	1	6	5	2
fruity (other)	1	6	1	1	7	2	1	1	6	1	1	2	1	1	1	0	1	1	1	1	1	1	1	1	1	1	1	1	1	2	1	1
sickening	8	6	7	7	7	8	8	6	8	9	9	9	5	9	7	9	9	6	9	9	9	9	9	8	8	9	3	7	8	7	9	6
sooty	1	5	4	0	3	3	4	5	1	1	2	4	1	1	1	0	3	1	1	1	2	1	1	1	1	1	1	1	1	6	5	2
metallic	1	4	6	5	2	3	6	1	1	1	1	4	1	1	1	1	3	2	1	2	1	1	1	1	1	1	1	1	1	3	5	3
oily, fatty	1	6	2	1	3	5	5	3	1	1	7	3	1	1	1	3	2	1	5	1	6	1	5	1	1	1	1	1	1	6	8	1
floral	1	3	1	1	4	6	1	1	1	1	1	3	1	1	1	1	1	1	1	1	1	1	1	1	1	1	1	1	1	2	1	1
honey-like	1	4	1	1	4	4	1	1	1	1	1	2	1	1	1	1	1	1	1	1	1	1	1	1	1	1	1	1	1	6	1	1
woody, resinous	0	0	3	0	4	4	1	1	1	1	1	0	1	1	1	0	1	1	1	0	2	1	1	0	1	1	4	1	0	2	2	1
bark-like, birch bark	1	4	2	0	3	4	1	3	1	1	2	6	1	1	1	0	1	1	1	1	2	1	1	1	1	1	6	1	1	2	2	2
like mothballs	1	3	1	0	0	6	1	1	0	1	9	3	1	1	1	3	1	3	1	1	1	1	1	1	1	1	4	1	2	1	2	3
varnish	1	4	3	0	3	6	1	1	2	1	0	6	0	1	1	4	0	4	1	0	0	1	1	1	0	1	1	0	0	0	0	3
cantaloupe, honey dew melon	1	3	1	1	4	3	1	1	1	1	1	2	1	1	1	1	1	1	1	1	1	1	1	1	1	1	1	1	1	1	1	1
fried chicken	1	1	1	1	2	3	1	1	1	1	1	1	1	1	1	1	1	1	1	1	1	1	1	1	1	1	1	1	1	5	7	1
fresh tobacco smoke	1	4	1	1	2	5	2	1	1	1	2	1	1	1	1	1	6	1	1	1	1	1	1	1	1	1	1	1	1	5	2	1
molasses	0	0	0	0	0	4	1	1	0	1	1	0	0	0	1	0	0	1	1	0	2	0	0	0	1	1	6	0	0	0	0	1
dirty linen-like	8	6	6	5	7	8	6	2	1	1	7	7	1	5	3	6	6	4	7	5	5	5	2	7	7	4	4	8	8	6	7	1
household gas	1	0	0	2	2	4	4	2	0	1	3	7	1	3	1	3	5	3	1	1	3	1	1	1	1	1	1	1	1	5	5	2
animal	2	6	2	3	3	6	6	2	0	1	7	7	1	7	6	0	4	1	1	1	4	5	5	0	5	8	7	1	1	6	7	1
kerosene	2	6	3	0	3	4	1	1	0	1	1	7	1	1	1	4	4	2	1	1	2	1	1	1	1	1	1	1	1	6	2	2
strawberry-like	1	4	1	1	7	4	1	1	1	1	1	1	1	1	1	1	1	1	1	1	1	1	1	1	1	1	1	1	1	2	1	1
Sweaty	7	6	4	9	5	9	2	2	5	1	6	7	2	6	6	7	6	4	6	4	4	4	4	6	4	6	6	8	9	7	8	3
peanut butter	1	5	1	1	2	3	6	1	1	1	1	3	1	1	1	1	1	1	1	2	3	1	3	1	1	1	2	1	1	6	1	1
lavender	1	2	1	1	5	3	1	1	1	1	1	1	2	1	1	2	1	1	1	1	1	1	1	1	1	1	1	0	1	2	1	1
lemon (fruit)	1	1	1	1	3	4	1	1	1	1	1	5	1	1	1	1	1	1	1	1	1	4	1	1	1	6	1	1	1	1	1	1
garlic, onion	1	2	2	5	7	6	1	1	1	1	1	5	1	1	1	1	1	1	1	1	1	1	1	1	1	7	1	1	1	3	5	2
cardboard-like	0	0	4	0	3	4	4	2	1	1	0	6	1	1	1	1	0	1	1	1	2	1	4	1	1	1	7	1	1	7	3	1
etherish, anaesthetic	0	6	0	1	3	0	1	1	0	1	1	0	1	1	1	0	0	0	1	0	0	1	0	0	1	1	7	1	0	0	2	1
nail polish remover	5	6	4	1	6	3	1	1	1	1	1	6	1	1	1	0	1	0	1	1	1	1	1	1	1	1	4	1	1	1	2	1
malty	0	0	0	0	0	3	0	1	0	0	2	0	1	0	1	0	0	0	0	0	2	0	0	0	1	0	1	0	0	6	0	0
beery (beer-like)	1	6	2	1	7	5	5	1	1	1	5	3	1	1	1	1	1	1	1	1	1	1	3	1	1	7	1	1	3	7	2	2
maple (as in syrup)	1	5	1	1	0	3	2	1	1	1	1	2	1	1	1	1	1	1	1	1	1	1	1	1	1	1	1	1	1	5	1	1
minty, peppermint	1	3	1	1	3	2	1	1	1	1	1	1	1	1	1	1	1	1	1	1	1	1	1	1	1	1	1	1	1	1	3	1
banana-like	1	4	1	2	3	4	7	1	1	1	1	4	1	1	1	1	1	1	1	1	3	1	3	1	1	1	5	1	1	6	5	1
vanilla-like	1	3	1	1	3	3	1	1	1	1	1	3	1	1	1	1	1	1	1	1	3	1	1	1	1	1	1	1	1	6	2	1
rope-like	1	3	0	0	2	3	2	2	1	1	6	5	1	1	5	0	0	1	1	1	2	1	3	0	1	1	6	1	1	6	2	1
pear (fruit)	1	2	1	1	7	4	1	1	1	1	1	4	1	1	1	1	1	1	1	1	1	1	1	1	1	1	1	1	1	3	1	1
fecal (like manure)	7	6	6	2	7	4	5	7	6	6	9	7	1	8	7	7	9	3	5	3	6	8	7	5	2	7	1	4	6	8	9	2
mushroom-like	1	4	2	0	3	2	3	2	1	1	1	5	1	1	1	3	1	1	1	1	1	1	1	1	1	1	4	1	1	7	5	1
buttery (fresh)	1	4	1	1	3	3	1	1	1	1	1	4	1	1	1	1	1	1	1	1	3	1	3	1	1	1	1	1	1	8	7	6
peach (fruit)	1	2	1	1	6	3	2	1	1	1	1	1	1	1	1	1	1	1	1	1	1	1	1	1	1	1	3	1	1	2	1	1
putrid, foul, decayed	9	6	5	7	6	7	9	8	1	8	9	8	2	9	4	8	9	6	8	7	9	8	8	7	3	9	4	1	7	7	8	6
chalky	1	4	1	0	3	3	1	1	1	1	6	5	1	1	1	2	1	1	1	1	3	1	1	1	1	1	1	1	1	6	0	1
soapy	1	2	1	1	3	2	1	1	1	1	1	1	1	1	1	1	1	1	1	1	1	1	1	1	1	1	6	1	1	2	1	1
bakery (fresh bread)	1	4	1	1	3	3	1	1	1	1	1	1	1	1	1	1	1	1	1	1	1	1	2	1	1	1	1	1	1	5	1	3
apple (fruit)	1	4	1	1	7	3	1	1	1	1	1	1	1	1	1	1	1	1	1	1	1	1	1	1	1	1	1	1	1	2	1	1
musk-like	0	0	0	0	0	0	1	1	0	1	0	0	1	0	1	0	0	0	0	0	0	0	0	0	1	1	0	0	0	0	0	0
cedarwood-like	0	0	0	0	0	0	1	1	0	1	0	0	1	1	1	0	0	0	1	0	0	0	0	0	1	1	0	0	1	0	2	0
celery	1	2	1	0	0	3	1	1	1	1	0	1	1	1	1	3	1	1	1	1	2	1	1	1	1	1	1	0	1	2	2	3
like blood, raw meat	1	4	1	0	4	4	2	1	1	1	1	4	1	1	1	0	1	1	1	1	3	1	1	1	1	1	8	1	1	2	5	1
fishy	1	3	4	0	3	6	2	1	1	1	5	6	1	4	7	3	7	1	1	1	2	3	4	1	1	5	3	1	1	5	5	2
like gasoline, solvent	1	6	6	0	6	6	1	1	1	1	3	6	1	1	1	0	6	1	1	1	2	1	1	1	1	1	1	1	1	6	2	1
like cleaning fluid (carbona)	1	4	1	1	4	4	1	1	1	1	1	6	1	1	1	1	1	3	1	1	1	1	1	1	1	1	6	1	1	2	2	1
turpentine (pine oil)	1	2	1	1	3	4	1	1	1	1	0	3	1	1	1	0	0	1	1	1	2	1	1	0	1	1	1	1	1	2	2	1
disinfectant, carbolic	1	4	2	1	3	3	1	1	1	1	1	3	1	1	1	1	1	1	1	1	1	1	1	1	1	1	7	1	1	2	2	1
urine-like	5	7	4	5	7	7	2	3	1	1	9	7	2	8	6	3	8	1	5	2	1	1	5	1	5	6	1	3	1	7	8	7
soupy	1	3	1	1	3	3	6	1	1	1	1	2	1	1	1	1	1	1	1	1	3	1	4	1	1	1	1	1	1	6	1	1
sour milk	3	6	6	6	7	7	4	1	0	4	6	9	1	8	1	6	1	6	8	4	4	7	4	0	1	7	8	7	3	3	6	6
eggy (fresh eggs)	1	3	1	1	7	4	1	1	1	1	1	4	1	1	1	1	1	1	1	1	3	1	1	1	1	1	1	1	1	6	5	3
fresh green vegetables	1	3	1	1	3	3	1	1	1	1	1	3	1	1	1	1	1	1	1	1	1	1	1	1	1	1	1	1	1	2	1	1
fermented (rotten) fruit	6	7	7	5	7	5	0	3	0	3	5	2	1	9	1	4	9	4	6	7	3	4	4	3	2	9	6	1	3	4	8	5
rancid	9	7	8	6	6	7	7	8	3	9	9	8	4	9	4	9	9	6	7	7	8	8	7	7	2	9	6	7	5	6	8	6
almond-like	1	4	1	1	3	5	3	1	1	1	1	2	1	1	1	2	1	1	1	1	2	1	1	1	1	1	4	1	1	6	5	1
tar-like	1	4	4	7	2	4	2	1	1	1	1	8	1	1	1	0	6	1	3	1	2	1	5	1	1	1	1	1	1	6	0	1
alcohol-like	1	3	5	1	7	3	1	1	1	1	5	4	1	1	1	2	1	1	1	1	1	1	1	3	1	1	1	1	1	2	2	1
like ammonia	8	6	7	8	7	8	1	5	1	1	9	6	1	8	6	6	9	2	1	5	1	1	6	1	3	7	4	1	3	5	8	4
dry, powdery	1	0	1	0	4	6	1	6	1	1	0	2	1	1	1	3	1	1	1	0	6	1	4	1	1	1	8	0	1	6	1	1
medicinal	6	4	3	0	6	4	6	1	1	1	1	6	1	5	1	3	1	6	1	0	2	1	1	1	1	1	7	1	2	0	2	1
sauerkraut-like	1	5	1	1	4	4	2	1	1	1	1	3	1	1	1	2	1	1	1	1	2	1	1	1	1	1	7	1	1	6	2	1
burnt candle	1	3	0	1	3	3	1	1	1	1	1	7	1	1	1	2	4	2	1	1	2	1	1	1	1	1	5	1	1	3	2	3
orange (fruit)	1	2	1	1	3	3	1	1	1	1	1	1	1	1	1	1	1	1	1	1	1	1	1	1	1	1	1	5	1	1	1	1
raw cucumber-like	1	2	1	1	6	3	1	1	1	1	1	2	1	1	1	1	1	1	1	1	2	1	1	1	1	1	1	1	1	1	2	1
laurel leaves	1	0	0	0	0	0	1	1	1	1	1	0	1	1	1	0	0	0	1	1	1	1	0	0	1	1	0	1	1	1	1	1
eucalyptus	0	0	0	0	0	0	1	1	0	0	0	0	1	1	1	0	0	0	1	0	0	1	0	0	1	1	0	0	0	1	1	0
creosote	0	0	2	1	3	3	4	1	0	0	0	0	1	4	0	0	0	0	1	0	0	1	3	0	1	1	4	0	0	1	0	0
yeasty	7	3	5	0	7	5	1	2	0	0	0	8	1	1	0	0	0	0	1	0	0	1	0	0	1	1	1	0	0	7	8	1
cooked vegetables	1	3	1	1	3	4	1	1	1	1	1	4	1	1	1	2	1	1	1	1	2	1	1	1	1	1	3	0	1	2	4	1
incense	0	0	0	0	0	0	0	1	0	0	0	0	1	0	1	0	0	0	0	0	1	0	0	0	1	0	0	0	0	0	0	0
grapefruit	1	2	1	1	7	4	1	1	1	1	1	3	1	1	1	1	1	1	1	1	1	1	1	1	1	1	1	6	1	1	1	1
crushed-grass	0	3	0	0	0	3	1	1	1	1	0	8	1	1	1	4	0	0	1	1	3	1	1	0	1	1	6	0	1	0	0	3
crushed-weeds	0	3	0	0	0	3	1	1	1	1	0	8	1	1	1	4	0	0	1	1	3	1	1	0	1	1	6	0	1	0	0	3
camphor-like	0	0	0	0	0	0	0	0	0	0	0	0	0	0	1	0	0	0	0	0	0	0	0	0	0	1	0	0	0	0	0	0
rose-like	1	2	1	1	0	3	1	1	1	1	1	2	1	1	1	1	1	1	1	1	1	1	1	1	1	1	1	1	1	2	1	1
seminal, sperm-like	1	6	2	1	3	6	1	1	1	1	4	6	1	1	0	0	1	1	0	0	4	1	3	0	1	0	3	0	1	0	0	0
clove-like	1	5	1	1	7	2	0	1	1	1	1	4	1	1	1	0	1	2	1	0	1	1	2	1	1	1	5	1	1	1	3	1
wet wool, wet dog	0	6	0	1	3	6	2	1	1	1	6	7	2	4	3	0	1	1	7	0	6	1	5	0	6	1	4	1	0	6	0	1
wet paper-like	1	3	1	1	3	3	1	1	1	1	6	4	2	1	1	2	1	1	1	1	2	1	1	1	1	1	4	1	1	5	0	1
geranium leaves	0	0	0	3	0	3	0	1	0	0	0	0	1	0	1	0	0	0	0	0	0	0	0	0	0	0	0	0	0	0	0	0
violets	1	2	0	1	0	3	0	1	0	1	0	3	1	1	1	0	1	0	1	0	0	0	1	0	1	1	0	0	0	1	0	1
meaty (cooked, good)	1	4	1	1	3	4	1	1	1	1	1	1	1	1	3	1	1	1	1	1	1	1	1	1	1	1	1	1	1	4	1	1
like burnt paper	1	3	1	1	3	2	1	1	1	1	2	4	1	1	1	2	1	2	1	1	1	1	1	1	1	1	3	1	1	5	1	1
cadaverous, like dead animal	7	6	5	0	2	7	0	3	0	1	7	7	1	7	4	0	9	0	0	4	7	8	6	0	3	8	8	1	1	6	7	5
mouse-like	6	7	5	0	3	6	3	2	0	1	0	7	1	1	1	0	1	0	7	1	6	4	6	0	3	6	2	1	1	6	7	1
tea-leaves-like	1	3	1	1	3	3	1	1	1	1	1	2	1	1	1	0	1	1	1	1	1	1	2	0	1	1	3	1	1	2	2	1
oak wood, cognac-like	1	3	0	1	0	3	1	1	1	1	1	2	1	1	1	0	0	1	1	0	2	0	1	0	1	1	0	1	1	1	2	1
cherry (berry)	1	1	1	1	6	2	1	1	1	1	1	1	1	1	1	1	1	1	1	1	1	1	1	1	1	1	1	1	1	1	1	1
chocolate	1	1	1	1	3	3	1	1	1	1	1	1	1	1	1	1	1	1	1	1	1	1	1	1	1	1	1	1	1	6	1	1
cheesy	1	5	2	4	6	6	9	2	1	1	1	6	1	1	1	1	9	3	6	5	8	1	3	4	1	8	7	5	5	7	6	9
caramel	1	5	1	1	2	4	5	1	1	1	1	1	1	1	1	1	1	1	1	1	2	1	1	1	1	1	1	1	1	7	2	2
coffee-like	1	2	1	1	2	2	1	1	1	1	1	1	1	1	1	1	1	1	1	1	1	1	1	1	1	1	1	1	1	3	2	2
cork-like	1	2	2	0	0	3	3	1	1	1	1	0	1	1	1	3	1	1	1	1	3	1	3	0	1	1	8	1	1	7	2	1
coconut-like	1	3	1	0	6	4	1	1	1	1	1	4	1	1	1	4	1	1	1	1	3	1	4	1	1	1	5	1	1	6	5	1
bean-like	1	3	1	1	3	4	1	1	1	1	1	3	1	1	1	2	1	1	1	1	2	1	1	1	1	6	1	1	1	7	3	1
musty, earthy, moldy	7	7	4	8	7	7	3	5	1	1	6	8	1	1	1	4	9	6	7	3	4	1	5	6	2	5	9	6	8	8	8	1
stale tobacco smoke	1	5	2	1	3	6	4	1	1	1	2	7	1	1	1	4	8	2	1	1	2	1	1	1	1	1	1	1	1	6	5	1
burnt milk	1	0	0	0	3	6	0	1	1	1	7	0	0	1	1	0	7	0	1	1	2	1	1	0	1	1	6	1	1	0	0	1
sharp, pungent, acid	1	3	5	5	7	6	1	1	8	3	6	4	1	9	1	6	1	1	1	1	1	1	1	1	1	9	5	8	7	2	5	4
pineapple (fruit)	1	2	1	1	6	3	5	1	1	1	1	1	1	1	1	1	1	1	1	1	1	1	1	1	1	1	1	1	1	3	1	3
popcorn	1	3	1	1	2	2	5	1	1	1	1	1	1	1	1	1	1	1	1	1	3	1	1	1	1	1	4	1	1	6	1	1
paint-like	1	5	7	3	7	3	1	1	1	1	1	9	1	1	1	1	1	3	1	1	2	1	2	1	1	1	7	1	1	5	2	1
grape-juice-like	1	2	1	1	7	3	1	1	1	1	1	2	1	1	1	1	1	1	1	1	2	1	1	1	1	1	1	1	1	2	1	1
green pepper	1	1	1	2	4	3	1	1	1	1	1	2	1	1	1	3	1	1	1	1	1	1	1	1	1	1	1	1	1	1	1	1
sewer odor	9	8	7	8	6	8	1	5	3	2	9	9	1	9	3	7	9	7	6	5	7	8	5	7	5	8	1	5	7	7	8	2
perfumery	1	2	1	1	7	2	1	1	1	1	1	1	1	1	1	1	1	1	1	1	1	1	1	1	1	1	1	1	1	1	1	1
spicy	1	6	1	1	7	2	1	1	1	1	1	1	1	1	1	1	1	1	1	1	1	1	1	1	1	1	3	1	1	6	2	3
dill-like	1	0	0	0	3	2	1	0	0	1	1	2	1	1	1	0	0	0	0	1	1	1	0	0	1	1	0	1	0	2	0	0
caraway	1	0	0	0	0	2	1	0	0	1	1	0	1	1	1	0	0	0	0	1	1	1	0	0	1	0	0	1	0	2	0	0
herbal, green, cut grass	1	0	1	0	2	2	1	1	1	1	1	7	1	1	1	3	0	0	1	1	3	1	1	0	1	1	6	0	1	0	0	3
chemical	3	5	6	9	7	3	7	4	2	1	1	6	0	5	1	3	1	5	1	0	2	1	1	1	2	1	3	1	3	0	2	1
sulphidic	0	4	6	0	0	7	0	0	1	1	0	7	0	0	1	0	6	0	0	3	5	1	0	0	3	1	0	0	1	0	6	2
black pepper-like	1	3	1	1	3	4	1	1	1	1	1	2	1	1	1	1	1	1	1	1	1	1	1	1	1	1	1	1	1	5	2	1
burnt, smoky	1	4	1	1	3	5	1	1	1	1	1	1	1	1	1	1	1	1	1	1	1	1	1	1	1	1	1	1	1	3	2	1
kippery (smoked fish)	1	4	1	1	3	5	1	1	1	1	1	0	1	1	0	2	1	1	1	1	1	1	1	1	1	1	1	0	1	3	2	1

## Sheet: Sheet4
Group 1		B-Hep
	P1	P2	P3	P4	P5	P6	P7	P8	P9	P10	P11	P12	P13	P14	P15	P16	P17	P18	P19	P20	P21	P22	P23	P24	P25	P26	P27	P28	P29	P30	P31	P32
Age	20	20	21	19	22	20	22	19	19	21	19	21	21	21	21	21	20	20	21	22	20	22	19	21	19	21	21	21	21	19	19	21
Gender	f	m	m	f	m	m	m	m	f	f	f	m	m	m	f	m	f	m	m	m	m	m	f	f	f	m	m	m	f	f	m	m
Identification	clothes	perfuem	orange peel	sweet	citrus	fruity	new package	wood	citrus	oil	glue	rotten mint	lemon	orange peel	perfuem	new package	Laundry	herb	orange peel	new package	fruity	wash cleaner	fruity	oil	chemical	mint	perfuem	orange peel	perfuem	wood	wood	chemical
pleasantness	5	7	7	6	7	6	7	6	6	1	4	5	8	7	7	5	4	6	6	5	6	5	5	1	3	7	8	7	5	6	4	5
intensity	4	5	8	5	7	6	5	6	8	9	4	7	7	6	3	3	5	5	6	5	6	4	7	7	4	5	7	5	3	7	5	8
familiarity	6	6	8	4	9	2	6	7	7	7	3	6	7	7	3	4	7	6	6	9	4	6	6	6	2	5	7	6	2	5	6	1
edibility	3	6	6	4	1	4	2	4	7	1	1	5	7	9	5	1	3	4	6	1	5	1	2	1	1	5	5	9	1	3	3	1
relaxing effect	6	6	7	7	9	6	6	6	5	1	4	7	6	7	5	5	7	4	7	5	6	5	6	3	5	6	6	8	5	7	6	5
aromatic	2	6	7	3	8	3	6	6	8	9	2	7	7	7	2	1	3	6	8	1	3	5	7	9	5	6	6	4	5	5	4	8
bitter	1	1	7	2	1	1	8	3	6	5	6	1	2	6	1	1	2	3	7	1	1	7	1	6	7	1	3	3	3	1	4	1
cool, cooling	3	6	8	2	5	1	7	2	7	1	3	8	8	6	5	1	2	5	7	1	1	8	1	1	6	9	7	5	3	5	2	1
fragrant	3	5	5	8	9	1	7	2	6	1	2	5	7	7	4	4	4	4	4	1	3	4	6	1	2	7	8	7	1	7	2	5
heavy	2	1	3	7	1	1	7	7	7	7	6	3	2	5	1	1	1	2	2	1	1	2	8	8	2	1	1	1	1	1	6	1
light	6	5	7	2	8	6	6	2	4	1	2	7	7	5	7	2	7	5	7	1	1	8	1	1	7	9	7	6	5	7	4	1
sour	3	3	7	1	1	4	8	1	7	1	1	2	8	6	1	1	2	4	6	1	3	4	1	1	6	1	8	6	1	1	3	1
stale	6	1	6	1	5	1	7	8	5	9	7	2	1	3	1	1	8	5	4	9	1	6	6	7	6	1	6	3	1	1	4	1
sweet	3	1	1	7	1	1	8	3	2	1	3	2	2	6	3	1	1	1	1	1	1	5	5	1	1	1	4	6	1	8	3	1
warm	5	1	1	7	8	1	6	5	4	1	3	1	3	3	2	1	1	1	1	1	1	3	5	1	1	1	3	1	1	8	5	1
cologne	4	5	6	7	6	1	6	4	6	1	2	5	5	6	8	1	3	3	5	1	1	5	5	1	2	5	6	8	3	6	3	4
leather-like	2	1	3	1	1	1	5	6	2	6	7	2	0	1	1	1	1	1	5	1	1	2	1	5	3	5	1	1	1	1	3	1
fruity (citrus)	2	3	8	1	9	6	4	6	8	1	1	1	5	5	2	1	1	1	6	1	6	6	2	1	2	1	8	8	1	1	2	1
raw potato-like	1	1	3	1	1	1	3	2	1	2	1	1	0	1	1	1	1	1	2	1	1	2	1	1	1	5	1	1	1	1	1	1
anise (licorice)	0	1	4	1	1	1	0	0	2	1	1	1	0	0	1	1	0	1	5	1	1	7	1	1	1	1	4	1	1	1	0	1
hay	1	1	3	1	1	1	3	0	1	3	1	1	1	0	1	1	2	1	2	1	1	0	1	1	2	1	1	1	1	1	0	1
raisins	1	1	2	1	1	1	2	4	1	1	1	1	1	1	2	1	1	1	1	1	1	2	1	1	3	1	2	3	1	1	4	1
nutty (walnut, etc.)	1	1	1	1	1	1	9	3	1	3	2	1	1	1	1	1	1	1	1	1	1	3	1	1	2	1	1	1	1	1	3	1
cinnamon	1	1	1	1	1	1	5	7	1	1	2	7	1	1	1	1	1	1	1	1	1	7	1	1	1	5	2	1	1	1	5	1
seasoning (for meat)	1	1	6	1	1	1	1	1	1	1	1	1	3	6	1	1	1	1	1	1	1	2	1	1	1	1	2	8	1	1	2	1
rubbery (new rubber)	3	1	2	1	8	1	7	6	1	7	6	1	1	1	1	8	6	1	6	1	1	7	1	4	5	5	1	1	1	1	3	1
burnt rubber-like	1	1	2	1	1	1	7	2	1	6	6	1	1	1	1	1	1	1	3	1	1	4	1	4	3	5	1	1	1	1	2	1
cat-urine-like	0	0	2	1	1	1	0	1	0	1	3	1	1	0	1	1	1	1	2	1	1	1	0	1	2	1	2	0	1	1	2	1
grainy (as in grain)	1	1	2	1	1	1	6	5	1	1	2	1	1	1	1	1	2	1	1	1	1	1	1	1	1	1	1	1	1	1	1	1
fruity (other)	1	4	8	5	1	4	8	2	6	1	1	1	7	7	3	1	1	2	6	1	6	6	1	1	1	1	7	7	3	6	2	1
sickening	2	1	1	1	1	1	3	2	2	9	6	1	1	1	1	1	2	1	1	1	1	2	3	3	3	1	3	1	1	1	4	1
sooty	1	1	1	1	1	1	2	1	1	6	7	0	1	1	1	1	1	1	1	1	1	0	1	4	4	1	1	1	1	1	2	1
metallic	1	1	1	1	3	1	5	1	1	1	5	1	1	1	1	1	1	2	1	5	1	3	1	3	2	1	1	1	1	1	1	1
oily, fatty	1	1	1	1	1	1	3	1	1	9	4	1	1	1	1	1	1	1	1	1	1	2	4	6	1	1	1	1	1	1	4	1
floral	4	5	6	7	6	6	6	1	5	1	1	7	5	1	7	1	1	3	4	1	1	3	3	1	2	5	6	3	1	9	3	1
honey-like	1	1	2	6	1	1	2	1	1	1	1	1	3	1	1	1	1	1	1	1	1	2	3	1	1	1	3	1	1	1	2	1
woody, resinous	1	5	3	5	1	1	2	3	1	1	2	0	0	1	1	1	1	1	1	1	1	2	3	1	4	5	0	1	1	1	5	1
bark-like, birch bark	1	1	4	3	0	1	2	6	1	2	3	0	1	1	1	1	1	1	1	1	1	2	2	2	3	5	1	1	1	1	5	1
like mothballs	5	3	3	6	1	1	6	2	1	6	6	9	0	1	2	1	8	2	2	1	1	6	1	6	6	9	6	1	3	7	3	1
varnish	1	1	2	1	1	1	0	0	1	0	6	7	0	1	1	1	1	2	2	1	1	0	1	1	7	5	3	1	1	1	6	1
cantaloupe, honey dew melon	1	2	1	6	1	1	3	1	1	1	1	1	1	1	1	1	1	1	1	1	1	3	1	1	2	1	1	1	1	4	2	1
fried chicken	1	1	1	1	1	1	1	1	1	1	2	1	2	1	1	1	1	1	1	1	1	1	1	1	1	1	1	1	1	1	1	1
fresh tobacco smoke	1	1	1	1	1	1	0	1	1	2	3	1	1	1	1	1	1	1	1	1	1	1	1	5	2	1	1	1	1	1	1	1
molasses	0	1	0	0	1	1	0	0	0	0	2	0	0	1	1	1	0	1	1	1	1	0	0	1	1	1	0	1	1	0	0	1
dirty linen-like	3	1	1	1	1	1	2	2	1	4	4	1	1	1	1	1	7	1	1	1	1	1	1	3	3	1	1	1	1	1	2	1
household gas	1	1	2	1	1	1	6	1	1	4	5	1	1	1	1	1	1	2	1	5	1	4	1	1	3	1	1	1	1	1	2	1
animal	1	1	3	1	1	1	1	4	1	0	2	1	1	1	1	1	3	1	4	1	1	1	1	1	1	1	3	1	1	1	2	1
kerosene	1	1	4	1	1	1	4	6	1	9	0	5	0	1	1	1	1	2	2	1	1	2	1	9	0	1	2	1	1	1	3	1
strawberry-like	1	2	2	6	1	1	2	1	3	1	1	1	1	1	1	1	1	1	1	1	1	1	1	1	1	1	3	1	1	1	2	1
Sweaty	4	1	1	1	1	1	1	2	1	1	2	1	2	1	1	1	4	1	1	1	1	1	1	1	2	1	2	3	1	1	2	1
peanut butter	1	1	1	1	1	1	1	1	5	1	2	1	1	1	1	1	1	1	1	1	1	1	2	1	1	1	1	1	1	1	1	1
lavender	3	4	5	9	4	4	0	3	1	1	1	7	6	1	6	1	2	1	3	1	3	4	1	1	1	5	9	5	3	7	2	1
lemon (fruit)	1	3	5	5	8	4	6	2	6	1	1	1	9	6	1	1	1	1	7	1	4	6	1	1	2	5	7	6	2	1	1	1
garlic, onion	1	1	2	1	1	1	6	1	1	1	3	1	4	1	1	1	1	1	2	1	1	4	1	1	2	1	4	1	1	1	1	1
cardboard-like	3	1	2	1	0	1	0	6	0	0	4	0	0	1	1	1	3	1	2	0	1	0	0	5	4	1	0	1	1	1	5	0
etherish, anaesthetic	0	1	0	1	0	1	5	0	0	0	2	0	0	1	1	1	0	1	1	1	1	6	0	1	5	1	0	1	1	1	2	0
nail polish remover	1	2	2	1	1	1	6	1	4	1	2	0	3	0	1	1	1	2	4	1	1	0	1	1	4	1	3	1	1	1	1	1
malty	0	1	3	0	1	1	3	2	0	0	3	0	0	1	1	0	0	1	2	1	1	0	0	0	2	1	0	1	1	0	1	0
beery (beer-like)	2	1	2	1	1	1	3	1	2	1	2	1	1	1	1	1	1	1	2	1	1	2	0	1	4	1	3	1	1	1	1	1
maple (as in syrup)	1	1	1	1	1	1	2	1	1	1	2	0	1	1	1	1	1	1	1	1	1	2	1	1	1	1	2	1	1	1	2	1
minty, peppermint	1	5	1	7	3	1	4	1	2	1	1	9	6	1	2	1	1	2	1	1	1	4	1	1	2	9	4	1	1	6	1	1
banana-like	1	1	1	6	1	1	2	2	1	1	1	1	1	1	1	1	1	1	1	1	1	1	2	1	1	1	2	1	1	1	3	1
vanilla-like	1	1	3	7	1	1	2	1	1	0	1	1	1	1	1	1	1	1	1	1	1	6	3	1	1	1	1	1	1	5	2	1
rope-like	4	1	1	1	1	1	2	6	1	3	2	8	0	0	1	0	7	1	3	1	1	2	1	3	1	5	1	1	1	1	0	1
pear (fruit)	1	1	1	1	1	1	1	2	2	1	1	1	1	1	1	1	1	1	1	1	1	2	1	1	2	1	1	1	1	1	2	1
fecal (like manure)	1	1	1	1	1	1	1	1	1	1	2	1	0	1	1	1	1	1	2	1	1	1	1	1	1	1	1	1	1	1	1	1
mushroom-like	2	1	2	1	1	1	1	6	1	2	1	1	1	1	1	1	3	1	1	1	1	6	2	1	4	1	2	1	1	1	2	1
buttery (fresh)	1	1	1	2	1	1	1	2	1	1	1	1	1	1	1	1	1	1	1	1	1	3	3	1	2	1	1	1	1	1	1	1
peach (fruit)	1	1	1	5	1	1	2	1	3	1	1	1	1	4	1	1	1	1	1	1	1	4	1	1	1	1	3	1	1	1	1	1
putrid, foul, decayed	1	1	3	1	1	1	3	2	1	3	4	1	1	1	1	1	3	1	4	1	1	2	1	1	2	1	2	1	1	1	3	1
chalky	3	1	1	1	1	1	6	6	1	4	5	6	1	1	1	3	5	1	1	1	1	1	1	6	3	5	1	1	1	1	4	1
soapy	4	6	4	8	8	1	4	1	2	1	2	5	6	1	3	1	6	3	1	1	1	8	4	1	1	1	3	4	1	7	2	1
bakery (fresh bread)	1	1	2	1	1	1	3	1	1	1	2	1	1	1	1	1	1	1	1	1	1	1	1	1	2	1	1	1	1	1	1	1
apple (fruit)	1	1	2	1	1	1	6	1	3	1	2	1	2	1	1	1	1	1	2	1	1	1	1	1	1	1	4	1	1	1	1	1
musk-like	0	0	2	0	0	0	0	0	5	0	2	0	0	0	1	1	0	0	1	0	1	0	0	1	3	5	0	0	1	0	0	0
cedarwood-like	2	2	1	1	0	0	0	0	0	0	0	0	0	0	1	0	2	1	2	1	1	2	0	0	0	5	1	0	1	1	0	1
celery	1	2	1	1	1	1	0	0	1	1	1	0	0	0	1	1	1	2	2	1	1	6	1	1	2	1	1	1	1	1	1	1
like blood, raw meat	1	1	3	1	1	1	0	4	1	1	1	1	1	1	1	1	1	1	2	1	1	0	1	1	1	1	1	1	1	1	1	1
fishy	1	1	1	1	1	1	2	1	1	1	1	1	2	1	1	1	1	1	1	1	1	4	1	1	1	1	1	1	1	1	1	1
like gasoline, solvent	1	1	5	1	1	1	7	5	1	8	0	5	0	1	1	1	1	2	2	1	1	2	2	8	0	1	1	1	1	1	3	1
like cleaning fluid (carbona)	7	5	5	8	7	1	0	2	1	1	1	5	5	5	2	1	8	2	2	1	1	9	3	1	4	1	4	6	3	8	1	5
turpentine (pine oil)	3	4	3	1	5	2	3	4	1	1	2	5	0	1	1	1	3	1	2	1	1	2	1	1	3	1	2	3	1	1	2	1
disinfectant, carbolic	1	1	2	1	1	1	6	1	2	2	1	1	0	1	1	1	1	1	4	1	1	6	1	1	6	1	6	1	3	1	1	1
urine-like	1	1	1	1	1	1	2	3	1	1	1	1	1	1	1	1	1	1	3	1	1	1	1	1	1	1	3	1	1	1	1	1
soupy	1	1	2	1	1	1	1	1	1	1	2	1	2	1	1	1	1	1	1	1	1	1	1	1	3	1	1	1	1	1	1	1
sour milk	1	1	6	1	1	1	2	1	2	1	2	5	5	1	1	1	1	1	0	1	1	1	1	1	5	1	5	1	1	1	1	1
eggy (fresh eggs)	1	1	1	1	1	1	0	2	1	1	1	1	0	1	1	1	1	1	1	1	1	0	1	1	1	1	1	1	1	1	1	1
fresh green vegetables	1	2	1	1	1	1	1	2	3	1	1	1	1	1	1	1	1	1	1	1	1	3	1	1	1	1	1	2	1	1	1	1
fermented (rotten) fruit	1	1	3	1	1	1	1	1	2	1	3	5	1	4	1	1	1	1	5	1	1	2	1	1	2	1	2	4	1	1	1	1
rancid	1	1	2	1	1	1	1	1	1	2	2	5	1	1	1	1	1	1	3	1	1	1	1	1	1	1	1	1	1	1	2	1
almond-like	1	1	1	1	1	1	9	1	1	3	3	1	0	1	1	1	1	1	1	1	1	4	3	1	1	1	1	1	1	1	3	1
tar-like	1	1	1	1	2	1	0	2	1	5	5	6	0	1	1	1	1	1	1	1	1	3	1	6	5	5	1	1	1	1	3	1
alcohol-like	1	1	1	1	1	1	4	1	3	1	2	5	2	1	1	1	1	1	1	1	1	2	1	1	4	5	4	1	1	1	1	1
like ammonia	1	1	4	1	1	1	2	5	2	1	1	6	1	1	1	1	1	1	4	1	1	2	1	2	1	1	3	1	3	1	1	1
dry, powdery	4	0	2	6	1	1	0	2	1	1	1	1	0	0	1	1	3	1	1	0	1	0	1	1	1	1	1	1	1	3	1	0
medicinal	3	1	3	4	1	1	8	6	3	2	4	8	3	1	2	1	4	1	5	8	1	6	2	4	6	7	7	1	1	6	2	9
sauerkraut-like	2	1	1	1	1	1	6	0	1	1	3	1	1	1	1	1	1	1	1	1	1	3	1	1	1	1	1	1	1	1	1	1
burnt candle	1	1	1	1	1	1	6	2	1	3	3	1	1	0	1	1	2	1	1	1	1	2	1	4	3	1	1	1	1	1	1	1
orange (fruit)	1	2	8	1	8	3	6	2	6	1	1	1	6	9	1	1	1	1	8	1	7	6	1	1	1	1	8	9	1	1	1	1
raw cucumber-like	1	2	1	1	1	1	2	1	3	1	1	1	1	1	1	1	3	1	1	1	1	6	1	1	1	1	1	1	1	1	1	1
laurel leaves	2	1	0	1	0	0	0	0	0	0	0	0	1	0	1	1	1	1	0	1	1	0	0	0	0	5	0	0	1	1	0	1
eucalyptus	2	1	1	7	0	0	0	0	0	0	0	0	6	0	1	0	1	1	1	0	1	0	0	0	0	5	5	0	1	1	0	1
creosote	0	1	0	1	0	0	0	0	0	0	2	0	0	0	1	0	0	1	1	0	0	6	0	1	6	5	0	0	1	1	0	3
yeasty	0	1	1	1	0	0	1	2	0	0	1	1	0	0	0	0	0	1	1	0	0	2	0	0	3	1	0	1	1	0	2	1
cooked vegetables	1	1	2	1	1	1	2	1	1	1	1	1	0	1	1	1	3	1	1	1	1	1	1	1	2	1	1	1	1	1	1	1
incense	0	0	0	0	0	0	0	0	0	0	0	0	0	0	1	0	0	0	0	0	0	0	0	0	0	0	0	0	1	0	0	1
grapefruit	1	3	7	1	1	4	8	1	5	1	1	1	7	0	1	1	1	2	8	1	7	3	1	1	1	1	7	4	1	1	1	1
crushed-grass	1	3	1	1	1	0	2	2	3	2	1	1	1	3	1	0	1	3	1	7	0	2	1	1	3	1	0	1	1	1	1	0
crushed-weeds	1	3	1	1	1	0	2	2	3	2	1	1	1	1	1	0	1	3	1	7	1	2	1	1	4	1	0	1	1	1	1	1
camphor-like	0	0	2	0	0	0	0	0	0	0	0	0	1	0	0	0	0	0	1	0	0	0	0	0	0	0	1	0	1	0	0	1
rose-like	1	1	1	4	1	1	3	3	1	1	1	1	2	0	1	1	1	1	1	1	1	1	1	1	1	1	1	2	1	5	0	1
seminal, sperm-like	0	1	1	0	1	1	2	1	0	0	1	1	1	1	0	1	0	1	1	1	1	1	0	0	3	1	0	1	1	0	1	1
clove-like	1	1	1	1	0	1	4	1	1	2	2	7	2	1	1	1	1	1	1	1	1	6	1	1	6	7	2	0	1	1	1	1
wet wool, wet dog	6	1	2	1	0	1	3	2	1	1	2	1	0	1	1	1	7	1	1	1	1	3	0	1	2	1	1	1	1	1	1	1
wet paper-like	7	1	1	1	0	1	6	7	1	4	3	1	0	1	1	1	8	1	1	4	1	2	1	5	1	1	1	1	1	1	3	1
geranium leaves	0	0	0	0	0	0	0	0	0	0	0	0	0	1	1	0	0	0	0	0	0	0	0	0	0	0	0	0	1	0	0	0
violets	2	2	3	0	0	0	0	0	0	1	0	0	0	0	3	0	2	1	1	1	1	0	0	1	0	5	1	0	1	4	0	1
meaty (cooked, good)	1	1	1	1	1	1	1	1	1	1	1	1	1	1	1	1	1	1	1	1	1	1	1	1	2	1	1	1	1	1	1	1
like burnt paper	1	1	1	1	1	1	1	1	1	3	4	1	1	0	1	1	1	1	2	1	1	2	1	4	4	1	1	1	1	1	1	1
cadaverous, like dead animal	1	1	0	1	1	1	0	1	1	0	3	1	1	1	1	1	1	1	3	0	1	0	1	1	1	1	1	1	1	1	2	1
mouse-like	1	1	1	1	1	0	2	0	1	0	1	1	1	1	1	1	1	1	3	0	1	2	1	1	1	1	2	1	1	1	2	1
tea-leaves-like	0	3	1	1	1	6	3	3	3	1	1	6	5	1	1	1	1	2	1	1	1	2	1	1	3	8	5	1	1	3	1	1
oak wood, cognac-like	1	3	2	1	1	5	0	0	0	1	0	0	0	1	1	1	1	1	2	1	1	1	1	1	0	8	3	0	1	1	0	1
cherry (berry)	1	1	1	1	1	1	3	2	2	1	1	1	4	1	1	1	1	1	4	1	1	2	1	1	1	1	3	1	1	1	2	1
chocolate	1	1	1	1	1	1	1	1	1	1	1	1	2	1	1	1	1	1	1	1	1	1	2	1	1	1	1	1	1	1	1	1
cheesy	1	1	1	1	1	1	1	1	1	1	6	1	2	4	1	1	2	1	1	1	1	1	1	1	1	1	2	1	1	1	1	1
caramel	1	1	1	1	1	1	1	1	1	1	1	1	1	1	1	1	1	1	1	1	1	1	2	1	1	1	1	1	1	1	1	1
coffee-like	1	1	1	1	1	1	1	1	1	1	1	1	1	5	1	1	1	1	1	1	1	1	1	1	4	1	1	1	1	1	1	1
cork-like	2	1	1	1	1	1	1	6	0	3	4	6	1	1	1	1	4	1	1	1	1	4	1	5	2	5	1	1	1	1	5	1
coconut-like	1	1	1	7	1	1	1	2	0	1	3	5	1	1	1	1	1	1	1	1	1	6	1	1	1	1	0	1	1	5	2	1
bean-like	1	1	1	1	1	1	1	1	1	1	4	1	0	1	1	1	1	1	1	1	1	2	1	1	1	1	1	1	1	1	2	1
musty, earthy, moldy	7	1	2	1	1	1	1	4	1	7	6	3	1	1	1	1	6	1	1	1	1	1	2	7	1	1	1	1	1	1	4	1
stale tobacco smoke	2	1	1	1	1	1	0	1	1	2	5	1	1	1	1	1	1	1	1	1	1	0	1	3	2	1	1	1	1	1	1	1
burnt milk	1	0	0	1	1	1	1	1	1	1	2	0	1	1	1	1	1	1	1	1	1	1	1	1	1	1	1	1	1	1	2	1
sharp, pungent, acid	1	2	3	2	1	1	1	1	7	1	1	1	8	6	1	1	1	4	7	1	1	3	1	1	4	1	4	6	1	1	2	1
pineapple (fruit)	1	1	3	1	1	1	2	2	2	1	1	1	6	5	2	1	1	1	5	1	1	3	1	1	1	1	7	5	1	1	2	1
popcorn	1	1	1	1	1	1	1	1	1	1	1	1	1	5	1	1	1	1	1	1	1	2	2	1	1	1	1	1	1	1	1	1
paint-like	1	1	3	1	1	1	5	6	1	4	6	6	0	1	1	1	1	1	1	1	1	6	1	4	7	5	1	1	1	1	2	1
grape-juice-like	1	1	1	1	1	1	2	2	2	1	2	1	2	1	2	1	1	1	1	1	1	1	1	1	1	1	2	1	1	1	1	1
green pepper	1	2	1	1	1	1	2	1	2	1	1	1	1	1	1	1	1	1	1	1	1	1	1	1	2	1	1	1	1	1	1	1
sewer odor	1	1	2	1	1	1	1	4	1	6	5	1	1	1	1	1	2	1	3	1	1	1	1	3	1	1	1	1	1	1	1	1
perfumery	3	5	5	7	7	3	6	5	6	1	1	1	7	6	8	1	3	2	4	1	1	2	5	1	1	1	6	4	3	7	2	4
spicy	1	1	2	1	7	1	4	1	2	1	1	1	4	4	1	1	1	1	2	1	1	1	1	1	1	1	3	3	1	1	1	1
dill-like	3	0	0	0	0	0	0	0	0	0	0	1	0	6	3	1	2	0	0	0	1	0	0	0	0	9	0	0	1	0	0	0
caraway	3	0	0	0	0	0	0	0	0	0	0	0	0	0	2	1	2	0	0	0	1	0	0	0	0	7	0	0	1	0	0	0
herbal, green, cut grass	2	5	1	7	0	1	1	1	2	4	1	1	1	1	1	1	3	4	1	4	1	5	1	1	3	8	0	3	1	4	2	1
chemical	4	1	4	1	1	1	7	5	2	3	6	6	4	1	1	6	5	2	6	1	1	4	1	3	7	1	5	4	1	1	3	8
sulphidic	0	1	3	1	1	1	2	1	1	0	4	0	0	1	1	1	0	1	1	1	1	1	3	0	2	1	0	1	1	1	1	1
black pepper-like	1	1	1	1	1	1	1	1	1	1	2	1	1	1	1	1	1	1	1	1	1	1	1	1	1	1	2	1	1	1	2	1
burnt, smoky	1	1	1	1	1	1	1	1	1	1	2	1	1	1	1	1	1	1	1	1	1	1	3	1	1	1	1	1	1	1	1	1
kippery (smoked fish)	1	1	1	1	1	1	1	1	1	1	1	1	1	1	1	1	1	1	1	1	1	1	1	1	1	1	1	1	1	1	1	1

## Sheet: Sheet5
2nd experiment
Group 1		C-IVA
	P5	P6	P7	P8	P11	P15	P16	P17	P18	P19	P20	P21	P22	P23	P27	P28
	22	20	22	19	19	21	21	20	20	21	22	20	22	19	21	21
	m	m	m	m	f	f	m	f	m	m	m	m	m	f	m	m
aromatic	9	8	6	3	7	7	7	9	9	9	9	2	8	7	5	6
bitter	4	2	8	2	1	5	0	1	5	7	3	2	1	1	2	1
cool, cooling	0	2	2	0	0	1	1	2	2	1	7	1	0	2	1	2
fragrant	2	1	2	1	0	2	3	2	1	1	3	2	1	2	1	2
heavy	9	2	4	3	0	9	5	0	8	9	4	7	2	6	3	3
light	4	4	4	0	0	2	6	9	4	1	8	5	2	3	6	4
sour	4	2	6	0	3	8	7	3	7	3	8	6	3	6	7	1
stale	8	5	8	6	5	8	5	2	8	9	5	8	2	6	6	4
sweet	1	1	1	0	2	6	4	4	3	1	2	0	0	0	4	1
warm	7	1	0	2	3	6	4	3	7	3	3	0	3	1	3	4
cologne	1	0	1	0	2	4	0	1	0	2	3	0	2	1	4	1
leather-like	2	3	3	9	3	8	2	3	4	6	1	7	1	2	4	3
fruity (citrus)	1	1	4	2	0	4	4	3	2	2	5	1	2	0	1	2
raw potato-like	1	0	3	1	2	3	4	2	2	2	2	0	0	0	4	2
anise (licorice)	0	1	5	2	0	0	0	3	3	1	2	0	2	2	0	1
hay	1	4	3	2	1	2	0	2	4	0	2	0	1	3	1	0
raisins	0	0	3	1	1	3	1	3	1	2	1	1	2	2	2	2
nutty (walnut, etc.)	1	1	0	1	1	0	1	2	2	0	1	2	0	0	1	2
cinnamon	2	1	1	1	1	2	3	1	1	0	1	2	0	2	3	2
seasoning (for meat)	1	2	2	2	2	5	2	0	0	1	4	2	0	2	4	2
rubbery (new rubber)	4	3	7	3	1	5	1	3	5	7	4	3	0	2	4	2
burnt rubber-like	1	0	3	1	1	3	1	2	6	4	3	1	2	1	2	0
cat-urine-like	0	0	9	2	3	7	0	1	4	8	9	2	9	8	2	0
grainy (as in grain)	2	1	1	2	1	1	0	2	4	2	4	4	0	0	2	2
fruity (other)	2	0	2	0	0	0	3	3	2	0	5	3	1	1	1	2
sickening	9	6	9	8	6	8	7	5	5	8	8	4	8	9	8	5
sooty	1	0	1	0	1	5	2	0	3	2	3	0	0	1	1	1
metallic	2	1	3	2	0	6	1	2	4	5	2	0	2	0	2	1
oily, fatty	5	2	7	2	0	6	3	2	3	2	1	3	2	4	2	0
floral	1	1	5	2	1	7	2	2	0	1	2	4	1	2	3	2
honey-like	1	0	1	0	1	5	3	2	2	0	2	6	1	2	1	2
woody, resinous	1	1	6	2	1	7	1	3	1	1	0	0	1	0	0	2
bark-like, birch bark	1	2	4	2	1	8	2	1	3	0	0	1	1	2	3	2
like mothballs	0	1	4	0	0	4	1	1	0	1	7	1	4	1	1	1
varnish	0	2	4	1	1	1	0	1	0	4	5	1	0	2	2	2
cantaloupe, honey dew melon	2	1	1	0	2	1	0	1	0	2	0	0	2	0	2	2
fried chicken	1	0	2	0	0	2	1	1	3	2	2	1	1	1	3	2
fresh tobacco smoke	1	0	2	2	1	1	1	1	5	1	0	4	1	2	0	1
molasses	0	0	3	1	0	0	2	1	4	0	1	0	2	1	1	1
dirty linen-like	6	5	3	9	4	9	3	1	6	8	7	6	0	3	6	5
household gas	2	0	4	2	1	4	0	1	2	1	0	1	0	2	4	0
animal	5	5	6	3	2	4	2	2	8	8	8	9	5	9	5	3
kerosene	1	2	4	1	2	2	0	1	0	2	3	1	0	2	3	0
strawberry-like	1	1	2	2	1	4	3	2	2	0	2	2	1	0	2	2
Sweaty	2	4	2	9	8	9	3	0	8	8	5	7	4	7	7	9
peanut butter	1	0	2	0	0	4	1	1	5	2	2	0	2	1	2	0
lavender	1	1	1	0	1	4	3	1	0	2	1	1	1	0	3	1
lemon (fruit)	0	0	2	2	2	7	2	2	2	2	7	2	0	1	1	0
garlic, onion	1	0	2	0	2	5	7	2	6	2	3	2	1	2	2	1
cardboard-like	1	1	3	0	1	5	2	2	3	2	1	1	0	1	1	0
etherish, anaesthetic	0	1	2	2	2	2	2	0	1	0	0	0	2	2	0	0
nail polish remover	0	2	1	0	0	1	1	1	1	1	5	1	2	2	3	1
malty	0	1	2	0	0	0	0	0	2	0	0	0	1	0	2	0
beery (beer-like)	0	1	2	1	2	3	1	0	0	2	2	0	2	1	2	0
maple (as in syrup)	2	2	2	1	1	1	2	1	0	2	0	1	0	0	3	2
minty, peppermint	0	0	0	0	1	0	0	2	2	2	5	1	2	1	1	1
banana-like	3	0	0	3	2	6	3	4	0	6	4	1	2	3	3	2
vanilla-like	2	0	2	2	2	1	3	3	2	6	1	0	0	0	3	0
rope-like	5	2	4	2	3	7	1	1	8	5	0	4	0	2	1	2
pear (fruit)	2	2	1	0	1	2	2	0	0	2	3	2	1	0	3	1
fecal (like manure)	6	5	7	3	0	6	1	2	4	9	9	3	4	9	5	0
mushroom-like	0	3	4	7	1	5	3	2	6	6	3	4	0	2	2	1
buttery (fresh)	2	1	2	2	1	7	0	0	0	1	1	0	2	0	2	1
peach (fruit)	2	2	2	0	1	5	2	4	0	0	2	2	1	1	3	1
putrid, foul, decayed	8	5	6	7	0	6	7	2	6	8	1	9	0	9	4	1
chalky	1	1	2	1	0	6	0	0	2	2	0	0	1	1	4	1
soapy	0	2	5	1	0	4	5	2	2	2	3	2	1	0	2	2
bakery (fresh bread)	2	0	3	2	0	3	1	2	2	0	2	2	0	0	2	2
apple (fruit)	2	0	0	1	2	2	0	3	1	1	1	0	1	2	0	0
musk-like	0	0	2	0	0	0	0	0	1	0	1	0	1	0	1	1
cedarwood-like	1	0	5	0	0	9	1	1	1	0	2	0	0	0	1	0
celery	2	0	2	2	1	2	0	1	1	1	2	1	0	1	3	1
like blood, raw meat	1	1	3	2	0	1	0	2	2	2	2	0	1	2	0	1
fishy	0	2	3	2	3	5	3	1	4	5	6	0	2	1	2	2
like gasoline, solvent	0	0	2	2	1	3	2	1	2	0	1	0	1	2	4	1
like cleaning fluid (carbona)	0	1	3	0	2	2	3	2	0	2	7	1	2	0	3	1
turpentine (pine oil)	1	1	5	2	2	8	1	3	1	1	1	1	2	0	2	1
disinfectant, carbolic	1	2	1	0	2	3	0	1	0	2	9	2	0	1	1	1
urine-like	0	2	6	2	2	5	1	3	7	9	6	3	9	9	4	1
soupy	0	2	0	2	0	2	2	1	3	1	2	2	0	2	2	0
sour milk	9	0	1	2	2	7	7	3	2	9	7	5	1	3	8	0
eggy (fresh eggs)	0	2	0	1	2	4	0	1	1	2	2	1	1	2	2	1
fresh green vegetables	2	2	0	0	0	1	2	0	0	0	2	0	0	2	2	1
fermented (rotten) fruit	7	2	6	8	3	3	7	2	5	8	4	4	3	5	1	3
rancid	9	6	6	7	0	5	6	3	4	9	3	8	3	9	7	2
almond-like	0	0	0	1	0	3	0	2	5	0	0	0	2	1	3	0
tar-like	2	0	2	2	1	2	2	2	2	5	2	1	0	2	2	1
alcohol-like	2	2	0	1	1	2	1	1	2	1	6	0	1	1	2	2
like ammonia	8	4	5	2	1	5	2	2	5	9	4	4	2	9	3	2
dry, powdery	1	0	2	1	2	1	2	1	0	0	3	0	0	0	2	0
medicinal	2	1	8	2	3	6	7	2	4	3	6	3	2	0	4	0
sauerkraut-like	0	0	0	2	2	4	2	1	3	0	0	1	2	1	2	1
burnt candle	2	2	2	2	2	2	2	1	2	4	1	1	1	2	0	0
orange (fruit)	1	0	4	0	0	1	2	2	1	1	5	1	1	2	3	0
raw cucumber-like	0	1	2	0	1	1	0	1	1	1	2	0	1	2	1	2
laurel leaves	1	2	1	1	0	0	0	0	0	1	2	0	0	1	0	0
eucalyptus	1	1	1	1	0	0	1	1	0	0	5	0	2	2	0	0
creosote	0	2	0	1	1	0	0	0	2	2	1	1	0	0	2	1
yeasty	1	3	4	2	0	1	0	1	4	8	0	9	3	2	2	0
cooked vegetables	8	0	2	0	2	1	0	2	3	1	2	2	2	0	0	0
incense	0	0	1	0	1	0	0	0	0	1	1	0	0	1	0	0
grapefruit	0	0	2	2	1	2	0	2	1	1	2	2	1	0	1	1
crushed-grass	0	2	2	0	2	2	0	2	4	5	1	1	2	0	1	0
crushed-weeds	2	1	1	0	1	1	1	1	4	5	1	0	2	0	2	2
camphor-like	1	0	0	0	0	0	0	0	0	0	2	0	1	0	0	1
rose-like	1	2	2	1	1	3	0	2	2	1	2	3	2	1	2	0
seminal, sperm-like	0	1	1	0	2	0	0	1	4	1	1	2	0	0	1	2
clove-like	0	1	0	1	2	0	2	0	1	0	4	0	2	1	1	0
wet wool, wet dog	5	5	3	8	1	9	2	3	5	1	1	4	0	0	4	0
wet paper-like	0	1	2	0	2	8	1	1	3	2	3	0	2	0	1	0
geranium leaves	0	1	1	1	1	1	1	1	0	0	0	1	2	0	1	1
violets	0	0	1	0	1	0	1	2	0	1	0	2	2	0	0	1
meaty (cooked, good)	2	1	0	1	2	3	1	1	1	2	0	2	0	2	2	0
like burnt paper	2	1	1	1	1	1	0	0	2	1	0	0	1	2	0	0
cadaverous, like dead animal	9	4	2	1	1	1	1	1	4	8	4	7	3	2	4	2
mouse-like	7	0	2	0	0	4	0	3	6	3	7	5	0	2	2	1
tea-leaves-like	0	0	1	2	2	6	0	1	2	1	4	3	1	1	2	1
oak wood, cognac-like	0	2	4	0	1	8	1	0	0	1	4	0	2	0	1	0
cherry (berry)	0	1	1	0	0	3	2	1	0	2	3	0	0	2	0	0
chocolate	1	2	1	0	1	1	1	1	0	2	1	0	0	0	2	1
cheesy	8	1	2	5	3	2	2	3	6	2	4	3	2	3	6	2
caramel	1	1	2	1	2	3	0	3	1	1	0	2	0	0	3	2
coffee-like	0	2	2	0	0	5	2	1	0	0	0	1	0	2	3	0
cork-like	3	0	3	2	2	7	1	0	4	5	1	1	3	2	1	1
coconut-like	2	1	2	8	1	3	2	1	0	6	0	2	2	0	2	0
bean-like	1	2	1	2	0	2	2	2	1	1	0	2	1	2	3	1
musty, earthy, moldy	7	5	5	4	2	9	3	0	7	9	2	9	4	4	3	6
stale tobacco smoke	1	1	2	1	1	1	2	2	1	9	1	4	2	1	3	2
burnt milk	2	1	1	0	1	4	3	0	2	5	2	0	2	0	2	1
sharp, pungent, acid	5	1	9	1	3	2	9	2	2	2	6	3	1	6	7	2
pineapple (fruit)	2	0	0	2	1	5	1	4	1	1	2	1	2	2	3	1
popcorn	1	1	0	2	2	2	0	1	2	1	2	1	0	0	1	0
paint-like	1	1	1	2	2	3	1	1	0	6	4	2	0	1	2	1
grape-juice-like	0	0	2	0	2	7	3	4	2	1	2	2	0	1	1	2
green pepper	1	0	0	0	0	2	1	2	2	1	2	2	2	2	3	0
sewer odor	8	4	4	3	1	1	2	1	2	9	6	7	0	9	2	2
perfumery	2	1	1	2	0	4	2	0	2	1	3	1	2	1	3	0
spicy	1	0	0	2	0	2	1	2	0	2	4	0	1	2	1	2
dill-like	0	0	1	0	1	1	0	0	0	2	0	0	2	0	0	0
caraway	1	0	1	1	1	0	1	0	0	0	1	1	0	0	0	0
herbal, green, cut grass	0	0	2	0	0	2	2	2	0	0	1	1	0	0	4	2
chemical	3	0	7	1	1	4	5	1	5	3	8	1	2	2	2	1
sulphidic	0	5	3	1	3	8	2	0	7	6	0	2	0	0	3	0
black pepper-like	0	2	1	2	0	4	1	0	5	1	1	1	1	0	1	1
burnt, smoky	1	1	0	1	1	4	1	2	5	2	2	2	2	0	2	0
kippery (smoked fish)	1	1	2	1	0	6	0	2	3	1	0	2	1	1	2	2

## Sheet: Sheet6
2nd experiment
Group 2		V-IVA
	P35	P36	P37	P38	P39	P43	P44	P45	P48	P49	P50	P51	P52	P53	P56	P57
	21	21	21	19	20	22	20	21	21	21	20	20	20	20	21	21
	f	m	f	f	f	m	m	m	f	m	m	m	m	m	m	m
aromatic	8	3	7	9	3	4	8	7	5	5	8	9	4	6	9	7
bitter	1	3	1	1	3	6	1	8	5	4	7	0	0	3	5	3
cool, cooling	1	3	2	2	1	3	3	4	3	3	1	5	1	1	2	3
fragrant	2	3	2	1	1	0	2	2	3	4	1	2	1	2	2	2
heavy	3	9	5	3	3	6	6	5	9	3	6	0	3	4	8	0
light	3	4	1	0	6	5	4	2	4	9	6	6	0	0	4	2
sour	2	6	1	0	9	5	5	7	5	9	9	7	0	0	9	6
stale	0	8	6	7	4	8	7	6	9	6	6	5	3	3	5	1
sweet	0	5	2	0	3	3	3	7	4	4	0	0	0	1	2	6
warm	0	2	3	1	8	4	3	6	3	2	8	3	2	1	3	6
cologne	1	0	2	2	3	0	1	6	2	5	2	2	0	2	0	2
leather-like	0	8	1	3	4	5	4	5	7	6	2	2	1	2	2	3
fruity (citrus)	0	3	1	2	8	1	0	4	1	3	1	5	1	2	2	2
raw potato-like	2	3	2	2	2	1	0	5	6	2	1	1	1	0	0	1
anise (licorice)	0	1	1	1	0	1	1	8	5	5	2	0	1	2	2	1
hay	1	0	1	1	7	1	0	6	5	1	2	1	0	1	2	0
raisins	0	1	2	2	5	0	2	6	5	4	0	5	1	0	0	1
nutty (walnut, etc.)	0	2	2	1	2	1	3	3	3	3	2	1	1	0	0	1
cinnamon	1	1	0	1	0	5	0	7	5	6	0	2	1	2	1	2
seasoning (for meat)	0	0	1	1	4	1	2	5	3	6	0	2	1	2	2	2
rubbery (new rubber)	0	3	2	1	1	2	5	4	3	3	2	1	3	3	1	4
burnt rubber-like	2	1	1	1	1	3	4	2	3	3	3	0	2	0	1	0
cat-urine-like	3	4	2	0	9	2	1	6	7	7	3	0	1	2	9	0
grainy (as in grain)	2	4	1	0	5	2	0	2	6	4	0	2	2	2	2	2
fruity (other)	0	4	1	0	5	1	2	7	3	7	0	4	2	0	0	0
sickening	7	5	5	8	7	6	7	6	9	6	8	8	3	8	9	9
sooty	1	3	1	2	3	4	6	4	5	4	2	1	2	1	0	0
metallic	2	2	1	1	3	6	2	4	2	3	2	0	1	1	2	2
oily, fatty	2	5	3	1	4	5	8	4	6	4	4	1	0	0	3	4
floral	0	1	1	1	6	1	1	3	4	2	0	0	1	2	1	1
honey-like	2	2	2	2	2	1	0	4	5	2	1	2	1	0	2	2
woody, resinous	0	0	0	2	5	1	1	4	5	0	2	2	2	0	0	1
bark-like, birch bark	1	0	2	0	7	1	2	4	4	0	1	0	0	0	1	1
like mothballs	1	0	1	2	2	3	2	5	5	5	2	0	0	1	1	4
varnish	0	0	0	0	2	3	0	4	7	5	2	0	0	2	1	1
cantaloupe, honey dew melon	0	0	2	1	0	0	2	5	2	2	2	0	2	2	1	1
fried chicken	2	2	2	2	2	2	0	3	3	1	0	2	0	1	2	2
fresh tobacco smoke	2	0	1	0	2	4	1	3	3	1	2	0	1	2	1	2
molasses	1	1	2	1	1	1	0	3	3	0	0	0	2	1	2	1
dirty linen-like	2	6	4	9	7	8	3	8	8	6	9	3	3	1	5	4
household gas	2	2	3	2	8	2	1	3	7	0	4	0	2	0	0	1
animal	2	4	2	3	5	2	2	4	5	4	4	1	0	7	7	1
kerosene	2	0	0	1	4	1	0	4	5	3	2	0	1	1	1	4
strawberry-like	2	1	1	0	2	0	1	7	4	3	0	0	0	0	2	2
Sweaty	0	7	3	8	9	6	3	8	7	5	7	5	6	3	8	3
peanut butter	1	1	1	2	5	1	2	3	5	2	9	0	1	1	2	1
lavender	2	1	0	2	4	2	2	3	3	4	0	1	2	2	2	0
lemon (fruit)	2	1	2	0	7	1	2	3	3	4	1	2	0	1	0	2
garlic, onion	1	1	0	0	7	0	3	8	5	2	2	1	2	1	0	2
cardboard-like	1	1	1	1	2	3	0	5	5	0	1	1	2	0	0	1
etherish, anaesthetic	0	0	2	2	2	2	2	4	3	0	3	0	1	0	1	0
nail polish remover	2	1	0	2	2	2	2	6	4	6	2	0	2	1	1	0
malty	0	0	1	0	1	1	0	1	5	0	0	1	0	2	0	0
beery (beer-like)	2	5	0	0	6	3	2	3	5	3	0	2	0	2	0	0
maple (as in syrup)	1	0	2	2	2	0	0	0	3	0	0	0	2	0	2	2
minty, peppermint	1	1	1	1	2	1	1	2	2	3	2	0	0	2	1	1
banana-like	1	1	2	2	1	2	0	4	3	5	8	2	3	3	2	1
vanilla-like	1	0	0	1	0	1	2	2	2	3	1	0	0	0	2	1
rope-like	2	3	3	1	1	1	0	3	8	4	2	1	0	3	0	0
pear (fruit)	1	2	2	0	6	2	2	5	2	1	3	0	0	0	2	1
fecal (like manure)	2	8	4	7	7	1	3	8	5	2	7	9	2	7	9	6
mushroom-like	0	4	3	1	1	0	6	6	4	4	2	3	3	2	2	2
buttery (fresh)	0	2	0	0	6	2	0	2	7	6	0	0	0	2	0	2
peach (fruit)	2	0	1	1	2	0	0	4	3	3	0	1	2	2	1	2
putrid, foul, decayed	6	7	7	7	6	7	7	9	9	6	7	5	3	3	9	5
chalky	2	0	0	1	3	1	1	4	6	5	1	1	1	0	1	3
soapy	2	2	2	0	0	2	0	5	4	2	0	0	0	0	0	0
bakery (fresh bread)	1	1	2	2	0	2	1	2	3	3	3	2	1	0	1	1
apple (fruit)	0	0	1	0	2	1	0	7	4	4	0	1	1	0	1	1
musk-like	0	0	1	1	0	1	0	0	6	0	2	0	1	2	0	0
cedarwood-like	2	0	1	0	0	1	0	0	5	4	1	0	0	0	2	0
celery	2	0	1	2	5	0	1	0	3	1	6	0	2	2	2	2
like blood, raw meat	2	5	0	2	4	2	2	3	2	4	1	0	2	1	1	0
fishy	3	0	1	3	0	3	3	2	6	4	0	0	2	8	3	3
like gasoline, solvent	2	6	0	1	0	1	0	5	6	4	1	0	1	2	0	1
like cleaning fluid (carbona)	1	1	0	1	0	0	0	2	3	5	2	2	0	1	1	0
turpentine (pine oil)	2	1	0	1	0	1	2	3	1	2	2	2	0	0	1	0
disinfectant, carbolic	2	1	1	0	1	1	0	4	1	2	2	2	2	2	0	0
urine-like	3	5	1	3	9	5	5	3	6	6	6	3	1	9	9	3
soupy	1	7	1	1	4	2	1	3	5	4	7	0	0	0	0	2
sour milk	6	9	0	9	8	7	8	9	9	7	8	4	0	1	5	6
eggy (fresh eggs)	2	1	2	2	0	0	1	5	5	2	1	0	2	2	1	2
fresh green vegetables	1	0	1	1	0	2	1	3	2	4	1	0	2	2	1	1
fermented (rotten) fruit	7	3	1	7	1	7	5	9	6	5	6	3	4	0	6	0
rancid	7	8	6	7	1	4	4	6	9	5	8	2	5	2	8	7
almond-like	0	2	0	1	0	0	0	4	6	1	2	2	0	1	1	0
tar-like	1	2	2	0	4	2	2	4	4	3	4	1	0	0	0	3
alcohol-like	1	0	2	2	0	2	2	5	1	6	0	1	2	2	1	1
like ammonia	2	0	2	8	3	6	6	6	6	6	6	1	1	2	7	7
dry, powdery	2	4	2	2	3	0	0	5	5	0	0	3	2	2	0	2
medicinal	3	3	2	0	6	2	0	3	4	6	9	3	1	3	1	3
sauerkraut-like	1	0	1	0	4	1	4	3	4	3	0	2	0	1	0	1
burnt candle	0	1	2	0	5	0	2	3	3	5	2	0	1	2	0	3
orange (fruit)	1	1	1	1	6	1	0	3	2	5	2	2	1	1	0	1
raw cucumber-like	2	1	2	2	2	1	3	4	2	2	0	1	1	0	0	1
laurel leaves	0	1	1	1	1	1	0	1	1	0	1	0	0	1	1	1
eucalyptus	0	0	1	0	1	1	1	0	0	0	1	1	1	1	0	1
creosote	0	1	1	0	0	2	1	4	2	0	5	0	2	1	1	3
yeasty	0	0	2	9	7	5	0	7	6	0	2	2	0	3	6	2
cooked vegetables	1	0	1	0	6	1	3	4	3	3	1	0	0	1	0	1
incense	0	1	0	0	1	1	0	0	0	1	1	0	0	2	0	1
grapefruit	1	0	2	1	6	0	0	2	3	6	2	3	0	1	0	0
crushed-grass	0	1	2	2	6	1	0	1	5	5	1	2	3	1	1	0
crushed-weeds	1	1	0	0	7	0	1	0	6	7	1	1	2	2	1	0
camphor-like	0	1	1	0	1	0	1	0	4	0	0	2	0	2	1	0
rose-like	0	2	1	2	2	2	1	0	4	3	2	2	1	1	2	1
seminal, sperm-like	1	6	1	2	3	2	2	6	7	4	0	2	0	1	1	1
clove-like	1	0	0	0	0	1	1	4	2	3	1	2	1	2	2	1
wet wool, wet dog	1	4	1	2	6	2	0	3	5	5	4	0	4	6	5	1
wet paper-like	2	4	0	2	3	0	2	3	6	5	1	2	0	0	0	3
geranium leaves	0	0	0	0	0	0	1	1	2	1	1	1	2	0	0	1
violets	2	1	2	0	0	0	2	0	3	1	2	0	0	1	1	1
meaty (cooked, good)	2	1	2	2	2	1	3	2	5	2	2	2	2	0	2	0
like burnt paper	0	2	2	2	2	2	0	2	3	2	2	2	1	2	1	0
cadaverous, like dead animal	1	0	1	6	6	6	3	6	8	6	4	0	0	0	8	1
mouse-like	1	3	3	1	1	2	0	4	7	5	5	0	3	7	7	0
tea-leaves-like	2	2	1	1	2	2	1	2	5	0	1	2	0	1	2	2
oak wood, cognac-like	2	0	1	2	0	1	0	3	3	0	1	1	0	0	1	1
cherry (berry)	2	2	1	0	4	2	2	3	1	5	0	0	1	1	2	1
chocolate	2	1	1	1	1	0	0	4	3	3	2	0	2	2	2	2
cheesy	3	5	3	2	9	3	8	3	9	7	9	8	7	4	6	6
caramel	2	1	2	0	1	0	0	4	4	3	1	1	2	2	2	1
coffee-like	0	2	0	0	2	2	2	4	7	3	2	2	0	1	0	0
cork-like	1	1	0	1	3	2	1	1	8	4	1	3	3	0	3	3
coconut-like	2	0	2	0	1	1	2	0	7	0	0	1	1	0	0	1
bean-like	0	2	0	0	1	0	0	4	6	2	1	0	2	0	0	1
musty, earthy, moldy	2	3	4	6	9	4	3	9	7	5	2	1	1	3	3	5
stale tobacco smoke	1	2	1	2	3	5	2	4	2	4	2	0	2	0	0	0
burnt milk	0	4	2	1	7	2	1	4	8	3	1	1	0	1	0	0
sharp, pungent, acid	6	2	0	3	9	7	6	3	3	1	7	6	2	2	6	2
pineapple (fruit)	2	0	1	2	5	1	1	3	2	4	5	2	1	0	0	2
popcorn	2	0	2	1	1	0	0	3	4	2	5	2	2	2	0	2
paint-like	1	0	2	1	2	2	1	2	2	5	2	4	2	0	2	1
grape-juice-like	1	2	2	2	7	1	1	5	3	5	1	1	0	0	1	1
green pepper	2	2	2	1	0	1	3	3	2	2	2	2	2	2	0	2
sewer odor	2	4	1	9	9	7	6	6	5	8	2	3	3	2	9	2
perfumery	0	3	0	1	1	1	1	7	2	2	2	2	2	2	2	2
spicy	0	2	2	1	0	2	2	6	2	4	0	2	2	1	1	0
dill-like	1	0	0	1	4	0	1	2	3	0	2	0	0	1	2	1
caraway	2	0	1	0	0	1	1	0	2	0	0	1	2	2	2	0
herbal, green, cut grass	2	1	1	2	8	1	0	0	2	6	2	1	2	2	0	0
chemical	1	2	2	1	7	6	0	4	3	6	8	1	0	2	0	2
sulphidic	2	2	1	0	1	5	1	5	7	0	0	0	3	1	7	2
black pepper-like	2	1	1	2	3	2	1	2	7	4	2	0	2	1	1	0
burnt, smoky	2	1	2	0	0	1	2	4	7	1	2	0	1	1	0	0
kippery (smoked fish)	2	1	2	0	1	2	2	2	7	2	2	2	0	1	1	1

## Sheet: Sheet7
2nd experiment
Group 3		B-IVA
	P78	P79	P80	P81	P82	P83	P84	P85	P86	P87	P88	P91	P92	P93	P94	P95
	24	27	21	19	20	21	20	22	20	21	19	24	21	21	18	35
	f	f	m	m	m	f	f	m	m	m	f	f	f	m	f	f
aromatic	9	7	7	9	9	7	5	9	8	9	6	7	7	2	9	6
bitter	0	5	7	2	3	4	6	2	2	2	4	2	1	0	7	3
cool, cooling	0	1	0	0	2	1	3	1	0	1	1	6	1	1	3	0
fragrant	1	2	0	2	0	0	2	1	1	1	4	1	0	1	1	1
heavy	9	6	3	8	7	5	6	6	3	5	8	1	6	9	9	3
light	3	6	7	1	3	7	7	2	3	6	4	6	2	3	3	5
sour	0	8	3	4	5	8	7	0	1	9	4	9	4	4	9	7
stale	9	7	6	8	9	5	9	9	7	8	8	2	4	8	8	2
sweet	0	1	1	0	1	0	2	0	1	2	5	0	0	1	0	0
warm	1	3	1	2	1	0	3	1	3	1	9	0	5	9	0	3
cologne	1	1	1	1	1	2	1	1	0	1	1	1	2	1	2	1
leather-like	2	2	1	3	2	3	2	1	6	1	1	3	3	9	0	4
fruity (citrus)	2	1	1	1	1	3	2	0	1	2	2	5	1	2	3	1
raw potato-like	1	0	1	0	3	2	0	2	1	1	6	2	0	6	5	1
anise (licorice)	1	0	0	1	3	0	0	2	2	9	0	0	1	3	0	1
hay	0	3	2	2	3	1	3	2	2	2	9	1	2	3	0	3
raisins	1	2	2	0	3	1	2	0	2	2	7	0	0	5	6	2
nutty (walnut, etc.)	2	1	2	1	1	0	2	2	1	2	0	0	0	5	3	0
cinnamon	1	1	0	0	2	2	1	2	1	0	7	1	1	5	1	1
seasoning (for meat)	1	2	2	0	1	1	2	0	1	2	4	0	2	5	2	2
rubbery (new rubber)	1	1	0	5	1	0	0	3	3	3	2	0	0	7	1	6
burnt rubber-like	7	0	2	4	1	2	2	1	1	1	3	2	1	6	1	4
cat-urine-like	9	1	5	1	1	0	2	1	5	6	8	3	1	7	0	6
grainy (as in grain)	1	1	0	2	2	0	0	1	2	1	0	1	1	6	6	2
fruity (other)	1	1	2	2	2	2	2	2	0	1	0	1	1	3	2	1
sickening	9	8	9	9	9	8	9	9	8	8	5	7	7	8	9	7
sooty	3	2	1	0	2	0	2	0	2	0	0	2	1	6	6	2
metallic	2	1	2	2	1	2	1	0	2	1	1	2	2	3	5	4
oily, fatty	1	3	6	0	7	0	4	0	3	2	1	3	3	7	9	1
floral	2	2	1	1	1	2	0	2	0	1	0	0	2	3	0	1
honey-like	0	0	0	0	0	1	2	2	2	1	0	2	1	5	0	2
woody, resinous	0	2	1	0	3	1	2	0	2	0	4	2	0	3	2	1
bark-like, birch bark	0	0	1	0	3	2	0	2	2	2	7	0	2	1	2	2
like mothballs	1	2	0	2	0	2	0	2	2	1	4	0	2	1	3	3
varnish	0	3	2	1	0	1	1	2	0	1	0	0	0	1	0	4
cantaloupe, honey dew melon	2	0	0	0	2	0	0	1	1	0	0	1	0	2	0	2
fried chicken	2	2	0	0	0	1	0	2	1	0	2	0	0	5	6	0
fresh tobacco smoke	7	2	2	0	0	2	0	0	0	0	1	2	1	4	2	1
molasses	1	2	1	0	3	0	0	0	2	0	5	0	1	0	0	1
dirty linen-like	6	6	9	7	5	7	1	8	9	3	6	9	9	8	8	1
household gas	5	3	0	2	4	1	0	2	1	2	0	0	0	4	6	2
animal	6	2	0	0	3	5	4	1	6	8	7	3	2	7	6	0
kerosene	5	2	2	2	2	0	2	1	2	2	1	0	2	5	3	2
strawberry-like	2	0	1	0	2	1	1	2	0	1	1	1	2	1	0	1
Sweaty	7	3	8	3	6	4	5	6	3	5	5	8	8	9	9	2
peanut butter	0	0	2	3	2	1	3	1	0	2	2	0	0	5	2	0
lavender	2	2	1	1	1	0	0	1	2	2	0	0	1	3	2	2
lemon (fruit)	2	2	1	2	2	4	0	1	1	6	0	1	1	1	1	0
garlic, onion	1	2	0	0	2	2	2	1	0	6	0	1	2	3	6	3
cardboard-like	0	2	1	2	3	1	3	0	0	2	6	2	1	6	3	1
etherish, anaesthetic	0	0	2	0	1	1	1	1	2	0	8	1	0	1	2	1
nail polish remover	1	1	1	2	0	0	2	0	0	0	3	2	2	0	2	0
malty	1	0	1	0	2	0	0	0	2	0	0	0	0	7	0	0
beery (beer-like)	0	0	0	0	2	2	3	2	2	8	2	1	3	7	3	2
maple (as in syrup)	1	0	0	0	1	0	2	1	0	2	2	0	2	4	2	2
minty, peppermint	0	0	1	1	2	2	0	2	1	2	0	0	0	0	3	0
banana-like	2	0	0	2	2	3	5	1	1	0	5	2	2	7	5	0
vanilla-like	0	0	1	0	2	1	1	0	0	2	1	2	2	5	2	2
rope-like	1	2	2	0	4	2	5	0	2	3	8	0	0	5	1	0
pear (fruit)	0	0	1	0	1	1	0	0	1	2	1	1	1	4	2	1
fecal (like manure)	8	5	7	2	8	9	7	5	2	7	0	3	6	9	9	4
mushroom-like	1	3	1	0	1	1	3	0	3	3	4	0	0	7	6	3
buttery (fresh)	0	1	0	1	4	2	3	1	0	2	0	0	0	9	8	6
peach (fruit)	1	0	2	0	1	0	1	1	1	2	4	0	2	1	1	1
putrid, foul, decayed	8	7	9	6	9	9	9	9	4	9	3	3	8	8	9	8
chalky	0	1	1	2	3	0	0	1	1	0	0	1	0	5	1	0
soapy	2	0	2	0	1	0	1	0	1	0	5	1	0	3	1	2
bakery (fresh bread)	0	1	1	1	2	0	1	1	2	1	1	1	0	6	2	4
apple (fruit)	0	0	0	0	2	2	2	2	0	1	1	1	1	2	2	1
musk-like	1	1	1	1	0	0	0	0	2	0	1	0	0	1	0	1
cedarwood-like	1	1	1	1	0	1	0	0	0	1	0	0	1	1	1	0
celery	2	1	2	0	3	1	2	0	2	1	2	0	2	2	2	3
like blood, raw meat	2	0	2	2	3	1	2	0	1	0	7	1	1	2	4	2
fishy	7	1	1	2	4	4	3	3	1	6	2	0	0	5	7	2
like gasoline, solvent	6	2	2	1	3	2	1	2	1	1	0	1	0	5	2	0
like cleaning fluid (carbona)	0	3	2	1	0	0	0	0	0	0	5	0	1	3	1	0
turpentine (pine oil)	1	0	0	0	1	2	1	1	1	1	2	2	0	2	3	2
disinfectant, carbolic	2	2	1	2	1	0	2	1	1	2	6	0	1	1	3	2
urine-like	9	3	4	3	1	1	6	2	6	6	2	3	3	9	9	9
soupy	2	1	0	2	2	1	3	1	0	1	0	0	1	5	2	0
sour milk	1	5	9	3	6	6	6	2	1	6	9	8	4	3	8	8
eggy (fresh eggs)	1	2	2	2	3	0	0	0	2	1	2	2	2	6	6	3
fresh green vegetables	0	0	0	1	0	2	1	1	0	0	0	0	1	3	1	0
fermented (rotten) fruit	8	4	7	6	4	3	5	4	1	8	5	1	2	6	8	4
rancid	8	8	7	6	8	9	6	7	1	9	5	7	5	8	9	7
almond-like	0	0	0	1	3	2	1	0	0	0	4	2	1	7	4	2
tar-like	5	0	3	2	2	0	6	0	1	2	1	2	2	7	0	1
alcohol-like	0	0	1	0	2	2	1	4	2	1	1	0	1	2	3	1
like ammonia	9	2	3	7	3	2	7	0	5	8	6	1	2	4	9	3
dry, powdery	0	0	0	0	6	2	3	0	1	0	8	1	0	5	1	2
medicinal	2	8	2	0	2	1	0	3	1	2	8	1	3	0	2	2
sauerkraut-like	2	1	2	2	1	2	2	1	0	0	7	2	0	6	1	1
burnt candle	5	2	0	1	2	1	2	2	1	1	4	2	0	3	1	3
orange (fruit)	0	2	0	1	2	2	0	1	2	1	1	4	0	1	0	1
raw cucumber-like	0	0	0	2	1	2	2	2	1	0	0	1	2	0	3	0
laurel leaves	0	0	2	2	0	1	1	0	2	1	1	2	1	2	2	0
eucalyptus	1	1	0	0	0	1	0	0	2	1	1	0	0	0	1	0
creosote	1	0	2	1	0	2	3	0	0	2	3	1	0	2	0	1
yeasty	0	0	2	0	0	0	2	1	0	2	2	1	0	7	9	2
cooked vegetables	2	1	0	0	3	1	1	1	1	1	2	0	1	3	3	2
incense	0	0	1	1	2	0	1	0	1	0	0	0	0	0	1	1
grapefruit	2	0	1	1	1	1	0	2	1	2	1	7	0	2	2	0
crushed-grass	0	0	0	1	2	1	2	1	2	2	7	0	0	0	0	2
crushed-weeds	0	0	1	2	2	0	1	0	2	1	5	1	0	0	1	2
camphor-like	0	0	0	0	1	1	1	0	0	1	0	0	1	1	0	0
rose-like	0	1	0	1	0	1	2	1	1	1	1	1	2	3	1	0
seminal, sperm-like	1	1	0	0	3	2	3	0	0	0	2	0	2	0	0	0
clove-like	1	1	0	0	2	2	3	1	2	0	4	2	2	2	4	2
wet wool, wet dog	0	0	7	1	8	1	4	1	7	2	5	1	1	7	0	0
wet paper-like	2	1	0	1	2	2	2	2	2	0	3	0	0	4	0	1
geranium leaves	1	0	0	0	0	0	1	0	1	1	0	1	1	0	1	0
violets	2	0	1	0	0	0	0	0	2	1	1	1	0	0	0	1
meaty (cooked, good)	1	1	1	1	1	2	2	2	2	2	0	0	2	4	1	2
like burnt paper	1	3	0	0	0	0	1	2	2	0	2	2	2	6	1	0
cadaverous, like dead animal	8	1	0	6	9	9	6	1	4	7	9	2	1	7	6	5
mouse-like	3	0	9	1	8	6	7	0	4	5	4	3	2	5	8	1
tea-leaves-like	2	1	1	0	1	2	1	1	0	1	2	0	1	1	1	2
oak wood, cognac-like	1	1	0	1	3	1	2	0	1	1	0	1	1	0	2	1
cherry (berry)	0	0	1	0	2	2	0	1	2	1	2	2	1	2	0	2
chocolate	1	1	2	0	1	2	2	1	2	1	0	1	2	5	2	1
cheesy	8	5	8	6	7	0	2	3	2	9	8	7	4	7	5	8
caramel	2	2	0	2	2	1	2	0	2	1	1	2	2	8	1	1
coffee-like	2	2	0	0	2	2	0	0	2	0	0	2	1	3	2	1
cork-like	1	0	3	3	5	0	3	1	1	2	8	3	1	8	1	0
coconut-like	0	2	0	1	2	0	5	2	0	1	5	2	0	7	4	0
bean-like	1	0	0	1	2	1	0	2	1	6	1	0	1	8	4	0
musty, earthy, moldy	9	5	6	4	4	1	7	5	2	4	9	5	9	9	7	1
stale tobacco smoke	7	2	2	1	1	1	0	2	2	2	0	2	1	6	4	0
burnt milk	7	0	2	2	1	0	0	0	0	2	7	1	0	0	0	2
sharp, pungent, acid	1	0	2	0	0	0	2	2	1	9	5	9	6	4	6	5
pineapple (fruit)	1	1	1	1	1	2	2	1	2	0	0	0	2	4	0	3
popcorn	2	1	2	1	3	0	2	1	0	0	3	2	1	5	2	1
paint-like	2	3	2	0	2	1	2	0	2	1	7	2	2	5	2	2
grape-juice-like	2	0	2	1	2	0	1	2	0	2	0	2	2	2	0	1
green pepper	0	2	2	2	0	1	1	2	0	0	2	2	0	0	2	1
sewer odor	9	7	7	4	6	9	7	9	7	9	1	6	7	8	8	4
perfumery	0	0	0	0	0	2	2	1	2	0	2	0	2	0	0	2
spicy	0	0	1	2	0	2	2	1	1	0	2	2	0	7	3	2
dill-like	1	1	0	1	0	1	0	1	0	2	0	2	0	1	0	0
caraway	0	0	0	1	1	1	0	1	1	0	0	0	0	2	0	0
herbal, green, cut grass	0	0	2	1	3	0	1	0	1	2	6	0	0	1	0	2
chemical	3	5	0	0	4	2	1	3	3	3	3	2	3	0	3	3
sulphidic	5	2	2	4	7	1	2	2	2	0	0	0	2	2	5	3
black pepper-like	0	0	0	0	2	1	0	0	2	1	0	1	2	5	2	0
burnt, smoky	2	1	0	1	2	2	1	2	0	1	2	1	0	2	3	1
kippery (smoked fish)	0	0	0	2	0	0	2	0	2	0	2	0	2	4	3	1

## Sheet: Sheet8
2nd experiment
Group 3		B-Hep
	P78	P79	P80	P81	P82	P83	P84	P85	P86	P87	P88	P91	P92	P93	P94	P95
	24	27	21	19	20	21	20	22	20	21	19	24	21	21	18	35
	f	f	m	m	m	f	f	m	m	m	f	f	f	m	f	f
aromatic	2	5	7	0	3	6	7	8	4	7	7	5	4	5	7	3
bitter	1	4	8	2	2	6	1	7	7	0	3	4	3	0	1	4
cool, cooling	2	6	6	1	0	8	1	0	7	9	8	6	4	5	2	2
fragrant	3	5	3	1	2	4	7	2	1	7	7	8	0	6	4	1
heavy	2	3	1	1	2	2	7	9	1	2	0	2	1	2	0	6
light	6	5	8	2	1	9	1	0	6	9	6	5	5	8	2	3
sour	2	5	6	0	4	3	0	2	5	0	9	5	0	1	0	4
stale	9	5	3	9	2	6	7	8	7	1	6	4	2	1	2	4
sweet	2	2	0	2	2	6	4	0	1	2	4	5	1	7	2	2
warm	2	2	1	1	1	4	6	0	0	2	4	1	2	7	1	5
cologne	3	4	6	1	0	6	6	1	2	5	7	9	2	5	3	3
leather-like	1	0	5	0	2	2	0	6	4	4	0	1	1	0	0	2
fruity (citrus)	0	1	5	2	6	5	3	2	3	1	9	9	1	1	0	2
raw potato-like	1	1	1	0	1	3	1	2	2	4	2	1	0	2	0	2
anise (licorice)	0	2	5	2	2	6	1	2	0	2	5	1	0	2	2	0
hay	2	0	3	0	1	0	2	2	1	1	0	0	2	0	0	0
raisins	1	1	2	1	0	1	0	1	3	1	2	3	0	1	1	3
nutty (walnut, etc.)	1	0	1	2	2	4	2	2	1	0	1	0	2	2	2	3
cinnamon	1	0	1	2	1	6	1	0	0	4	3	1	1	1	1	6
seasoning (for meat)	2	2	0	2	0	2	0	1	2	0	1	7	1	0	0	2
rubbery (new rubber)	6	1	5	0	1	8	1	3	5	4	2	2	0	0	2	3
burnt rubber-like	1	0	4	1	2	4	2	5	3	4	1	0	2	2	2	3
cat-urine-like	0	1	2	2	2	0	0	2	3	2	2	1	1	1	2	3
grainy (as in grain)	2	2	1	1	0	1	2	0	0	0	1	1	1	1	1	1
fruity (other)	2	1	6	2	6	5	0	0	1	2	7	8	4	7	2	3
sickening	2	2	0	2	1	1	2	2	3	2	4	0	1	2	1	3
sooty	0	2	2	2	1	1	0	4	3	1	1	0	2	2	1	3
metallic	1	3	1	4	1	3	1	2	2	1	2	2	1	0	1	2
oily, fatty	2	0	2	2	1	1	5	5	2	2	0	2	2	0	2	3
floral	0	2	4	2	0	3	3	2	3	4	5	2	0	9	2	4
honey-like	1	1	1	2	2	3	2	0	1	2	2	0	1	2	1	3
woody, resinous	1	2	1	0	1	1	3	2	4	5	0	2	2	2	1	6
bark-like, birch bark	1	2	1	0	2	2	3	2	2	5	1	0	0	0	2	5
like mothballs	8	2	2	1	0	5	0	7	7	8	7	2	4	8	2	4
varnish	2	2	3	2	2	1	2	0	7	6	4	1	0	2	2	7
cantaloupe, honey dew melon	0	2	0	0	2	3	0	2	2	2	0	0	0	5	1	3
fried chicken	0	1	2	1	0	2	2	0	0	1	2	0	1	2	0	1
fresh tobacco smoke	0	1	2	2	0	1	1	4	2	1	1	1	1	1	0	0
molasses	0	1	2	0	2	1	0	1	0	0	0	0	0	1	2	1
dirty linen-like	6	0	1	1	0	2	2	2	3	2	0	2	1	2	1	3
household gas	2	1	0	5	0	5	0	2	3	1	0	1	2	0	2	2
animal	4	1	5	1	2	2	1	1	2	2	4	2	2	2	2	2
kerosene	1	2	2	0	0	1	1	9	0	0	2	2	1	2	1	4
strawberry-like	2	0	2	2	2	1	1	1	2	1	2	1	0	2	2	3
Sweaty	4	2	0	2	1	1	1	1	3	1	1	3	1	2	1	2
peanut butter	0	1	2	2	1	2	1	1	2	2	1	0	2	1	2	1
lavender	3	1	2	2	4	3	0	0	1	6	8	4	2	7	1	1
lemon (fruit)	1	2	6	2	3	7	2	0	3	5	8	5	3	0	1	1
garlic, onion	0	1	2	2	1	5	2	1	1	2	3	2	0	1	2	2
cardboard-like	2	1	3	1	1	0	1	5	3	0	0	1	0	0	1	6
etherish, anaesthetic	0	0	1	0	2	7	0	2	6	2	1	0	1	2	0	1
nail polish remover	1	1	4	0	2	0	1	0	3	0	2	0	0	0	1	0
malty	1	2	1	1	2	0	0	0	2	1	0	1	0	0	0	1
beery (beer-like)	0	0	3	0	0	1	1	2	5	2	2	2	1	2	0	2
maple (as in syrup)	2	0	0	0	1	3	2	0	2	2	1	1	2	1	2	2
minty, peppermint	0	1	0	1	2	5	2	1	3	9	5	0	2	5	0	0
banana-like	0	1	1	0	1	1	2	0	2	0	2	0	2	0	0	3
vanilla-like	1	0	2	2	1	6	4	1	0	2	2	1	1	4	2	1
rope-like	7	2	3	1	1	3	2	3	2	6	1	2	1	1	2	0
pear (fruit)	0	1	2	1	1	2	0	2	3	0	2	0	1	1	2	2
fecal (like manure)	0	2	1	1	0	1	0	1	0	0	2	1	0	0	2	2
mushroom-like	3	2	2	2	2	5	1	1	5	1	2	0	0	1	0	3
buttery (fresh)	2	1	2	1	1	2	2	1	2	1	0	0	0	2	0	2
peach (fruit)	1	2	0	2	1	3	1	1	1	1	4	0	1	2	0	0
putrid, foul, decayed	2	2	5	1	1	2	0	1	2	0	3	1	2	1	1	4
chalky	4	0	1	2	1	1	0	6	4	4	2	2	0	1	2	4
soapy	6	2	0	2	0	8	4	1	2	2	2	5	0	7	2	1
bakery (fresh bread)	0	0	1	0	1	2	2	1	1	2	1	1	2	2	0	0
apple (fruit)	2	2	2	1	2	2	1	0	1	1	5	2	0	2	1	1
musk-like	0	0	0	0	0	0	1	1	2	6	0	0	0	0	0	0
cedarwood-like	2	0	3	0	0	3	0	1	0	6	0	0	2	0	0	0
celery	0	2	1	0	1	7	0	0	3	2	0	2	1	2	2	1
like blood, raw meat	1	1	1	0	2	1	0	2	2	1	2	1	1	1	1	2
fishy	1	2	0	0	0	5	1	0	2	2	2	2	0	2	0	0
like gasoline, solvent	1	2	2	1	2	3	1	8	0	0	2	1	1	1	0	4
like cleaning fluid (carbona)	7	1	3	2	2	9	3	2	5	0	4	5	2	7	4	2
turpentine (pine oil)	3	1	3	2	2	1	2	1	2	0	1	3	1	1	0	3
disinfectant, carbolic	0	1	3	2	1	6	1	2	6	0	7	1	3	1	0	1
urine-like	2	2	3	2	1	2	0	1	2	1	3	2	0	2	0	2
soupy	1	0	1	1	0	1	1	0	4	2	1	2	2	1	1	0
sour milk	0	1	0	0	1	2	0	2	5	2	5	0	2	0	1	0
eggy (fresh eggs)	0	0	0	1	2	0	1	1	2	0	2	2	0	0	0	1
fresh green vegetables	2	1	0	1	1	3	2	0	0	1	1	3	0	0	2	1
fermented (rotten) fruit	2	2	6	0	0	1	2	1	3	0	3	4	0	1	1	0
rancid	0	0	3	2	0	0	1	0	2	2	1	0	2	1	1	2
almond-like	2	2	0	1	2	5	4	2	1	1	2	2	1	2	2	2
tar-like	0	2	2	1	2	2	2	5	6	4	2	1	1	0	0	2
alcohol-like	1	2	2	0	2	1	0	0	3	4	3	2	2	0	1	1
like ammonia	2	2	4	2	2	2	0	2	0	1	2	2	2	2	2	0
dry, powdery	4	0	2	0	1	1	1	1	1	0	0	2	2	4	0	2
medicinal	5	1	5	8	2	7	3	4	7	7	7	1	0	7	8	3
sauerkraut-like	0	2	2	0	1	2	1	0	2	0	0	0	0	1	1	2
burnt candle	3	1	1	1	1	2	0	3	2	0	1	0	0	2	0	0
orange (fruit)	0	1	7	2	7	5	0	1	0	1	7	9	2	0	0	2
raw cucumber-like	4	2	2	1	2	7	2	1	1	2	0	0	2	0	2	2
laurel leaves	0	1	0	2	2	0	0	0	0	6	0	0	2	0	1	0
eucalyptus	0	2	0	0	0	1	0	0	0	4	5	1	2	0	0	1
creosote	0	0	2	0	0	6	0	1	7	6	0	0	0	2	2	0
yeasty	1	2	0	0	0	1	0	0	3	2	1	1	2	0	0	2
cooked vegetables	2	0	1	1	0	2	0	0	3	0	1	2	0	0	0	2
incense	0	1	0	0	0	0	0	1	1	0	1	1	0	0	0	1
grapefruit	2	1	7	2	8	4	0	0	0	1	6	4	1	0	2	1
crushed-grass	2	3	1	8	0	2	1	0	4	2	0	2	0	1	0	2
crushed-weeds	1	2	0	6	0	2	0	1	5	2	0	2	2	1	0	0
camphor-like	0	1	0	0	0	1	0	0	0	0	0	1	1	0	2	0
rose-like	2	0	2	1	0	1	2	1	1	2	2	3	2	4	2	0
seminal, sperm-like	0	0	0	0	1	2	1	0	4	2	0	0	0	0	2	1
clove-like	2	2	0	0	0	7	1	1	5	8	1	0	1	2	1	0
wet wool, wet dog	7	1	1	1	0	2	0	1	2	1	0	0	1	1	2	0
wet paper-like	7	1	0	5	2	3	0	6	0	1	1	2	2	2	2	4
geranium leaves	1	1	0	0	1	0	1	0	0	0	0	1	1	0	1	0
violets	2	2	1	1	0	0	0	2	0	5	1	0	0	5	1	0
meaty (cooked, good)	0	2	1	2	2	0	0	0	1	1	1	2	0	0	2	1
like burnt paper	2	0	2	2	1	2	2	4	3	2	2	2	0	2	0	2
cadaverous, like dead animal	0	2	4	0	1	1	0	2	2	1	1	2	2	1	2	2
mouse-like	1	2	2	1	0	2	0	1	2	1	3	1	1	0	1	3
tea-leaves-like	1	2	1	1	1	3	1	0	3	8	5	1	1	3	0	0
oak wood, cognac-like	2	2	3	1	2	2	1	0	0	9	4	0	0	1	0	1
cherry (berry)	1	2	3	2	0	2	1	0	2	2	4	0	0	2	0	2
chocolate	1	0	0	2	0	2	1	2	0	2	2	1	1	1	0	1
cheesy	1	0	0	1	0	1	1	1	0	0	3	0	1	0	2	2
caramel	2	1	2	0	2	2	1	1	0	1	0	0	2	0	0	1
coffee-like	0	1	0	2	1	2	2	0	4	2	1	0	1	1	0	1
cork-like	5	0	2	0	1	4	2	4	2	5	1	0	0	0	0	6
coconut-like	2	0	0	1	2	5	2	0	2	1	0	1	0	4	2	3
bean-like	2	0	1	1	0	3	0	1	0	1	0	0	0	2	2	3
musty, earthy, moldy	6	0	2	0	2	1	2	6	1	1	0	2	2	2	1	3
stale tobacco smoke	2	1	2	1	1	0	0	2	1	1	1	1	0	0	2	2
burnt milk	2	0	1	1	2	1	2	2	0	0	1	0	2	1	2	3
sharp, pungent, acid	0	5	7	0	2	4	1	1	4	1	3	5	1	0	0	3
pineapple (fruit)	1	2	4	1	2	3	2	2	2	1	7	4	1	2	2	3
popcorn	0	0	2	1	0	3	3	0	0	0	2	2	1	2	0	0
paint-like	2	2	2	0	2	5	1	5	8	6	1	1	0	1	2	2
grape-juice-like	2	0	2	0	2	2	2	1	2	0	3	0	2	0	2	0
green pepper	1	0	2	1	2	0	2	2	2	1	2	1	2	0	2	0
sewer odor	3	2	3	2	2	1	1	2	2	0	0	1	1	1	1	1
perfumery	2	3	5	0	2	1	4	1	1	0	5	5	3	6	5	2
spicy	0	1	1	2	1	0	0	1	1	2	3	3	2	0	0	2
dill-like	2	1	0	0	0	0	1	0	0	9	0	0	1	0	0	1
caraway	2	0	0	0	0	0	0	1	1	7	0	0	1	1	0	1
herbal, green, cut grass	3	4	0	5	2	5	0	2	4	9	1	2	0	3	0	1
chemical	4	2	7	0	1	5	1	3	7	1	6	5	2	0	8	3
sulphidic	0	1	2	2	2	0	3	0	3	2	0	1	0	2	1	1
black pepper-like	1	2	2	1	0	1	0	0	0	2	1	1	2	0	2	1
burnt, smoky	0	1	1	2	1	0	4	2	0	1	0	0	0	0	2	2
kippery (smoked fish)	2	0	2	1	0	0	0	2	0	2	2	2	0	1	0	0
